# Supplementary material for: Peptide Transporter CstA Imports Pyruvate in Escherichia coli K-12
Source: J Bacteriol. 2018 Mar 12;200(7):e00771-17. doi: 10.1128/JB.00771-17 (PMC5847655; doi:10.1128/JB.00771-17)
Supplement: Supplemental material [file JB.00771-17_zjb999094681sd2.xlsx]

## Sheet: Sheet1
Supplementary Table S1. Normalized insertion of total 4498 genes of E.coli K-12 MG1655. Number of insertions within the gene was calculated for 95% portion from its start position. Insertions in 5% portion from 3' end were excluded. Sor : Sorbitol condition, Pyr : Pyruvate condition, 3FP : Sorbitol + 3FP condition of Tn-seq. Total read number of each condition is the sum of 95% portion insertions…
Gene name	b number	Start position (bp)	End position (bp)	Genome region (min)	Number of insertions within the gene (Sor)	Number of insertions within the gene (Pyr)	Number of insertions within the gene (3FP)	Normalized insertion (Sor)	Normalized insertion (Pyr)	Normalized insertion (3FP)
thrL	b0001	190	255	0.00409337	0	0	2	0	0	9.54941
thrA	b0002	337	2799	0.00726035	1	2	1	0.127893	0.164299	0.127946
thrB	b0003	2801	3733	0.0603449	2	2	1	0.675242	0.433729	0.337761
thrC	b0004	3734	5020	0.0804455	1	1	0	0.244756	0.157214	0
yaaX	b0005	5234	5530	0.112762	6	1446	9	6.36365	985.103	9.54941
yaaA	b0006	5683	6459	0.139153	2	229	483	0.810812	59.6327	195.892
yaaJ	b0007	6529	7959	0.171469	19	813	1689	4.1824	114.953	371.947
talB	b0008	8238	9191	0.17748	31	466	15	10.2359	98.8342	4.95488
mog	b0009	9306	9893	0.200489	447	368	4	239.465	126.631	2.14375
satP	b0010	9928	10494	0.226083	5	116	28	2.77778	41.3947	15.562
yaaW	b0011	10643	11356	0.244654	0	13	29	0	3.68396	12.7994
yaaI	b0013	11382	11786	0.253918	1	25	59	0.777779	12.4898	45.9079
dnaK	b0014	12163	14079	0.26204	5	4	0	0.821598	0.42219	0
dnaJ	b0015	14168	15298	0.305236	0	10	0	0	1.78899	0
insL1	b0016	15445	16557	0.332748	0	0	0	0	0	0
mokC	b0018	16751	16960	0.365387	0	2	53	0	1.92699	79.533
hokC	b4412	16751	16903	0.364159	0	2	53	0	2.64489	109.163
sokC	b4413	16952	17006	0.365215	0	1	0	0	3.67881	0
nhaA	b0019	17489	18655	0.376784	0	0	0	0	0	0
nhaR	b0020	18715	19620	0.403197	1	232	128	0.347683	51.8119	44.5218
insB1	b0021	19811	20314	0.437646	0	0	0	0	0	0
insA	b0022	20233	20508	0.441825	0	0	0	0	0	0
rpsT	b0023	20815	21078	0.454106	0	0	0	0	0	0
yaaY	b0024	21181	21399	0.456325	0	0	0	0	0	0
ribF	b0025	21407	22348	0.461194	0	0	0	0	0	0
ileS	b0026	22391	25207	0.482393	1	8	1	0.111821	0.57461	0.111867
lspA	b0027	25207	25701	0.543061	0	2	0	0	0.817513	0
fkpB	b0028	25826	26275	0.556397	3	356	585	2.1	160.069	409.67
ispH	b0029	26277	27227	0.566113	0	1	0	0	0.21276	0
rihC	b0030	27293	28207	0.588002	199	22	15	68.5083	4.86487	5.16608
dapB	b0031	28374	29195	0.611291	1	0	0	0.383212	0	0
carA	b0032	29651	30799	0.638803	0	3	1	0	0.528288	0.274265
carB	b0033	30817	34038	0.663923	0	2	2	0	0.125596	0.195612
caiF	b0034	34300	34695	0.738961	234	649	9	186.137	331.604	7.16206
caiE	b0035	34781	35371	0.762035	3	677	4	1.59899	231.777	2.13286
caiD	b0036	35377	36162	0.779076	1	502	161	0.400764	129.226	64.5497
caiC	b0037	36271	37824	0.814882	1057	683	938	214.257	88.9282	190.214
caiB	b0038	37898	39115	0.842696	2	417	112	0.517242	69.2721	28.9775
caiA	b0039	39244	40386	0.870078	7	1136	97	1.92914	201.095	26.7434
caiT	b0040	40417	41931	0.903364	25	3908	2987	5.19803	521.929	621.317
fixA	b0041	42403	43173	0.913533	873	2919	37	356.674	766.037	15.123
fixB	b0042	43188	44129	0.930445	0	377	456	0	80.9767	152.547
fixC	b0043	44180	45466	0.951816	0	1	10	0	0.157214	2.44857
fixX	b0044	45463	45750	0.979457	0	1	0	0	0.70255	0
yaaU	b0045	45807	47138	0.986868	6	200	10	1.41892	30.3805	2.36585
kefF	b0046	47246	47776	1.01787	15	242	8	8.89832	92.2127	4.74773
kefC	b0047	47769	49631	1.02914	5071	15172	645	857.417	1647.78	109.103
folA	b0048	49823	50302	1.07339	0	0	1	0	0	0.656522
apaH	b0049	50380	51222	1.10353	1	1	0	0.373666	0.240017	0
apaG	b0050	51229	51606	1.1118	0	14	1	0	7.49387	0.833679
rsmA	b0051	51609	52430	1.12955	1	90	0	0.383212	22.1534	0
pdxA	b0052	52427	53416	1.1508	0	1	0	0	0.204378	0
surA	b0053	53416	54702	1.1785	0	1	1	0	0.157214	0.244857
lptD	b0054	54755	57109	1.23036	0	2	0	0	0.171834	0
djlA	b0055	57364	58179	1.23585	2	360	26	0.77206	89.2652	10.0409
yabP	b4659	58474	59279	1.25977	452	2322	741	176.65	582.904	289.717
rluA	b0058	59687	60346	1.3001	1	36	182	0.477274	11.0364	86.8997
rapA	b0059	60358	63264	1.36296	1373	1167	1340	148.777	81.2261	145.261
polB	b0060	63429	65780	1.41717	12	2338	27	1.60715	201.13	3.61757
araD	b0061	65855	66550	1.43376	1	0	0	0.452587	0	0
araA	b0062	66835	68337	1.47226	5	94	135	1.04791	12.6543	28.3051
araB	b0063	68348	70048	1.50912	86	492	761	15.926	58.5235	140.984
araC	b0064	70387	71265	1.51642	2	191	2	0.716725	43.9657	0.717021
yabI	b0065	71351	72115	1.53719	3	53	630	1.2353	14.0179	259.519
thiQ	b0066	72229	72927	1.57114	3	551	2	1.35193	159.494	0.901661
thiP	b0067	72911	74521	1.60548	18	3822	18	3.51956	480.026	3.52101
thiB	b0068	74497	75480	1.62615	20	128	1	6.40245	26.3199	0.320255
sgrR	b0069	75644	77299	1.66533	7	2168	146	1.33152	264.892	27.7833
sgrS	b4577	77367	77593	1.6668	0	5	402	0	4.45671	558.073
sgrT	b4662	77388	77519	1.66725	0	3	401	0	4.59851	957.329
setA	b0070	77621	78799	1.67227	26	3227	423	6.94658	553.803	113.062
leuD	b0071	78848	79453	1.71174	0	0	1	0	0	0.520018
leuC	b0072	79464	80864	1.74214	0	3	1	0	0.433264	0.224933
leuB	b0073	80867	81958	1.76571	1	0	1	0.288462	0	0.288581
leuA	b0074	81958	83529	1.79955	0	4	0	0	0.514846	0
leuL	b0075	83622	83708	1.80341	1	141	47	3.6207	327.921	170.243
leuO	b0076	84368	85312	1.81763	75	1	14	25	0.214111	4.6686
ilvI	b0077	85630	87354	1.84482	0	0	0	0	0	0
ilvH	b0078	87357	87848	1.88202	0	0	0	0	0	0
cra	b0080	88028	89032	1.89648	0	1	0	0	0.201328	0
mraZ	b0081	89634	90092	1.93108	6	7	816	4.11766	3.08571	560.232
rsmH	b0082	90094	91035	1.94099	7	0	1	2.34077	0	0.334534
ftsL	b0083	91032	91397	1.9612	0	0	0	0	0	0
ftsI	b0084	91413	93179	1.96941	0	1	0	0	0.114507	0
murE	b0085	93166	94653	2.00717	0	1	0	0	0.135977	0
murF	b0086	94650	96008	2.03914	0	2	0	0	0.29777	0
mraY	b0087	96002	97084	2.06827	1	2	2	0.290859	0.373655	0.581959
murD	b0088	97087	98403	2.09165	0	0	0	0	0	0
ftsW	b0089	98403	99647	2.12	1	0	0	0.253013	0	0
murG	b0090	99644	100711	2.14674	0	0	0	0	0	0
murC	b0091	100765	102240	2.17089	0	1	0	0	0.137083	0
ddlB	b0092	102233	103153	2.20251	10	45	3	3.4202	9.88605	1.02648
ftsQ	b0093	103155	103985	2.22238	0	0	0	0	0	0
ftsA	b0094	103982	105244	2.24019	0	1	0	0	0.160201	0
ftsZ	b0095	105305	106456	2.2687	0	3	0	0	0.526913	0
lpxC	b0096	106557	107474	2.29567	0	0	0	0	0	0
secM	b0097	107705	108217	2.3204	0	29	18	0	11.438	11.0572
secA	b0098	108279	110984	2.33277	1	1	2	0.116408	0.0747725	0.232913
mutT	b0099	111044	111433	2.39234	18	4752	15	14.5385	2465.37	12.1204
yacG	b0101	111649	111846	2.40962	0	0	0	0	0	0
zapD	b0102	111856	112599	2.42584	18	96	101	7.62098	26.1077	42.7798
coaE	b0103	112599	113219	2.4392	20	4	0	10.1449	1.30328	0
guaC	b0104	113444	114487	2.44404	0	369	5	0	71.5148	1.50925
hofC	b0106	114522	115724	2.49316	24	244	1061	6.2843	41.0387	277.933
hofB	b0107	115714	117099	2.52279	18	2580	103	4.09092	376.64	23.4188
ppdD	b0108	117109	117549	2.53248	1	183	0	0.714287	83.9619	0
nadC	b0109	117752	118645	2.55609	0	0	0	0	0	0
ampD	b0110	118733	119284	2.55799	1	6	4	0.570653	2.19929	2.28356
ampE	b0111	119281	120135	2.5698	2	596	234	0.736844	141.042	86.2463
aroP	b0112	120178	121551	2.6187	2539	2104	1715	582.086	309.834	393.34
pdhR	b0113	122092	122856	2.63036	1	57	1	0.411766	15.0759	0.411936
aceE	b0114	123017	125680	2.65028	0	4	1	0	0.303805	0.118292
aceF	b0115	125695	127587	2.70798	0	1	0	0	0.106886	0
lpd	b0116	127912	129336	2.75574	1	0	0	0.221053	0	0
yacH	b0117	129407	131260	2.82787	23	5447	99	3.90777	594.453	16.8274
acnB	b0118	131615	134212	2.83552	5	2	179	0.606237	0.155762	21.7122
yacL	b0119	134388	134750	2.89526	3	648	11	2.60331	361.192	9.54941
speD	b0120	134788	135582	2.92099	46	9848	523	18.2265	2506.4	207.312
speE	b0121	135598	136464	2.93999	3	882	12	1.08997	205.835	4.36167
yacC	b0122	136570	136917	2.94975	0	0	1	0	0	0.905548
cueO	b0123	137083	138633	2.95332	14	2044	11	2.84333	266.648	2.23497
gcd	b0124	138835	141225	3.04256	389	1283	280	51.2485	108.572	36.9036
hpt	b0125	141431	141967	3.047	0	252	5	0	94.9502	2.93418
can	b0126	142008	142670	3.07369	0	0	0	0	0	0
yadG	b0127	142779	143705	3.07604	14	2646	349	4.75729	577.537	118.641
yadH	b0128	143702	144472	3.09592	3	735	1	1.22568	192.887	0.40873
yadI	b0129	144577	145017	3.11477	0	289	54	0	132.596	38.5874
yadE	b0130	145081	146310	3.12563	145	13	57	37.1342	2.13849	14.6036
panD	b0131	146314	146694	3.16038	0	0	1	0	0	0.827115
yadD	b0132	146968	147870	3.16629	1	488	2	0.348838	109.346	0.697964
panC	b0133	147944	148795	3.20565	0	1	0	0	0.237482	0
panB	b0134	148807	149601	3.22301	0	1	1	0	0.254509	0.396391
yadC	b0135	149715	150953	3.25214	46	4470	222	11.6949	729.972	56.4641
yadK	b0136	151003	151599	3.26606	4	229	0	2.11056	77.6124	0
yadL	b0137	151626	152231	3.27967	149	350	740	77.4506	116.86	384.813
yadM	b0138	152243	152812	3.29219	5	2	52	2.76316	0.709945	28.7488
htrE	b0139	152829	155426	3.34851	27	2191	2002	3.27368	170.637	242.837
yadV	b0140	155461	156201	3.3652	1	8	38	0.425102	2.18445	16.1605
yadN	b0141	156299	156883	3.3799	132	7966	2848	71.0771	2755.21	1534.17
folK	b0142	157253	157732	3.39819	1	1	1	0.656251	0.42153	0.656522
pcnB	b0143	157729	159126	3.42822	2	312	0	0.450645	45.1562	0
gluQ	b0144	159186	160112	3.44946	9	538	12	3.05826	117.428	4.07936
dksA	b0145	160149	160604	3.46006	0	0	0	0	0	0
sfsA	b0146	160782	161486	3.47906	1	136	3	0.446809	39.0319	1.34098
ligT	b0147	161501	162031	3.4908	16	111	3	9.49154	42.2959	1.7804
hrpB	b0148	162105	164534	3.4924	0	349	532	0	29.0596	68.9916
mrcB	b0149	164730	167264	3.54895	4	68	772	0.497042	5.42751	95.9688
fhuA	b0150	167484	169727	3.60828	2714223	2102002	1810843	381008	189531	254301
fhuC	b0151	169778	170575	3.65771	24	2916	14	9.4737	739.357	5.52861
fhuD	b0152	170575	171465	3.67488	2	739	69	0.707072	167.817	24.4041
fhuB	b0153	171462	173444	3.69399	37	1356	3187	5.87747	138.359	506.466
hemL	b0154	173602	174882	3.76767	0	5	0	0	0.789752	0
clcA	b0155	175107	176528	3.77251	6	1406	959	1.32912	200.058	212.525
erpA	b0156	176610	176954	3.8049	0	0	0	0	0	0
yadS	b0157	177001	177624	3.82674	2	0	82	1.00962	0	41.4114
btuF	b0158	177662	178462	3.84479	0	0	0	0	0	0
mtn	b0159	178455	179153	3.85968	0	0	0	0	0	0
dgt	b0160	179237	180754	3.86149	29	1210	376	6.0178	161.281	78.0561
degP	b0161	180884	182308	3.89697	458	93	3248	101.242	13.205	718.277
cdaR	b0162	182463	183620	3.93099	4	1070	6	1.08809	186.958	1.6328
yaeH	b0163	183709	184095	3.96615	2	249	15	1.62791	130.184	12.2144
yaeI	b0164	184257	185069	3.98714	0	23	1	0	5.7241	0.387615
dapD	b0166	185123	185947	4.00605	0	0	0	0	0	0
glnD	b0167	185978	188650	4.06429	8	705	7	0.942763	53.3654	0.825258
map	b0168	188712	189506	4.08273	0	0	0	0	0	0
tff	b4414	189712	189847	4.08717	0	0	0	0	0	0
rpsB	b0169	189874	190599	4.09066	1	0	11	0.433885	0	4.77471
tsf	b0170	190857	191708	4.11183	0	0	0	0	0	0
pyrH	b0171	191855	192580	4.13333	0	1	0	0	0.278698	0
frr	b0172	192872	193429	4.15524	0	1	0	0	0.362607	0
dxr	b0173	193521	194717	4.16923	1	2	0	0.263158	0.338069	0
ispU	b0174	194903	195664	4.199	0	0	1	0	0	0.413557
cdsA	b0175	195677	196534	4.21568	1	0	0	0.367134	0	0
rseP	b0176	196546	197898	4.2344	0	0	0	0	0	0
bamA	b0177	197928	200360	4.26417	0	0	1	0	0	0.129523
skp	b0178	200482	200967	4.31919	0	0	0	0	0	0
lpxD	b0179	200971	201996	4.32973	0	0	1	0	0	0.307145
fabZ	b0180	202101	202556	4.35407	0	0	0	0	0	0
lpxA	b0181	202560	203348	4.36396	0	0	1	0	0	0.399405
lpxB	b0182	203348	204496	4.38094	0	1	0	0	0.176096	0
rnhB	b0183	204493	205089	4.40561	28	157	10	14.7739	53.2102	5.27857
dnaE	b0184	205126	208608	4.41925	0	3	0	0	0.174276	0
accA	b0185	208621	209580	4.49454	0	0	0	0	0	0
ldcC	b0186	209679	211820	4.51734	263	283	155	38.6765	26.7323	22.8036
yaeR	b0187	211877	212266	4.56469	1	625	12	0.807694	324.254	9.69633
tilS	b0188	212331	213629	4.57447	20	27	11	4.84989	4.20557	2.66854
rof	b0189	213678	213932	4.60896	1	154	0	1.2353	122.194	0
yaeP	b4406	213925	214125	4.61312	0	1	0	0	1.00664	0
yaeQ	b0190	214291	214836	4.6167	4	16	16	2.3077	5.92921	9.2346
arfB	b0191	214833	215255	4.62837	0	0	51	0	0	37.9945
nlpE	b0192	215269	215979	4.63777	2	218	8	0.886078	62.0378	3.54577
yaeF	b0193	216179	217003	4.67512	7	151	1453	2.67273	37.0333	555.012
proS	b0194	217057	218775	4.7133	2	1	0	0.366493	0.117705	0
tsaA	b0195	218887	219594	4.73094	0	1	1	0	0.285783	0.4451
rcsF	b0196	219591	219995	4.73958	8	1151	687	6.22223	575.029	534.555
metQ	b0197	220113	220928	4.75968	6	757	33	2.31618	187.705	12.7443
metI	b0198	220968	221621	4.77461	7	42	2	3.37157	12.994	0.963702
metN	b0199	221614	222645	4.79668	45	611	256	13.7355	119.793	78.1719
gmhB	b0200	222833	223408	4.80073	0	0	0	0	0	0
rrsH	b0201	223771	225312	4.82093	6	134	5	1.22568	17.5829	1.02182
ileV	b0202	225381	225457	4.85562	0	0	0	0	0	0
alaV	b0203	225500	225575	4.85818	0	0	0	0	0	0
rrlH	b0204	225759	228662	4.86376	1	16	14	0.108471	1.11479	1.51922
rrfH	b0205	228756	228875	4.92833	0	0	0	0	0	0
aspU	b0206	228928	229004	4.93204	232	3	1	949.093	7.88316	4.09261
dkgB	b0207	229167	229970	4.93719	21	3701	274	8.22763	931.393	107.395
yafC	b0208	229967	230881	4.97411	1	552	5	0.344263	122.064	1.72203
yafD	b0209	231122	231922	4.9793	2	614	62	0.786518	155.098	24.3921
yafE	b0210	231926	232549	4.99663	8	2	52	4.03847	0.648508	26.2609
mltD	b0211	232597	233955	5.04034	0	8	10	0	1.19108	2.31884
gloB	b0212	234027	234782	5.05816	8	14	1435	3.33334	3.74693	598.165
yafS	b0213	234816	235538	5.05889	4	8	1132	1.74274	2.23883	493.4
rnhA	b0214	235535	236002	5.08444	0	0	1	0	0	0.673356
dnaQ	b0215	236067	236798	5.08584	0	0	0	0	0	0
aspV	b0216	236931	237007	5.10445	241	1	3	985.911	2.62772	12.2778
yafT	b0217	237335	238120	5.11316	0	89	1	0	22.9106	0.40093
ykfM	b4586	238257	238736	5.14334	0	0	0	0	0	0
yafU	b0218	238746	239102	5.15123	0	0	1	0	0	0.882719
yafF	b4503	239106	239378	5.15131	1	241	0	1.15385	178.618	0
yafV	b0219	239419	240189	5.17464	2	103	0	0.817122	27.0304	0
ivy	b0220	240343	240816	5.17796	136	49	14	90.3799	20.9164	9.30766
fadE	b0221	240859	243303	5.24173	7	488	41	0.901842	40.3841	5.2844
gmhA	b0222	243543	244121	5.2469	0	1	0	0	0.349455	0
yafJ	b0223	244327	245094	5.26379	2	6	7	0.820314	1.58074	2.87228
yafK	b0224	245065	245805	5.29564	2098	381	72	891.864	104.034	30.62
yafQ	b0225	245961	246239	5.30499	11	4	1	12.4194	2.90085	1.1295
dinJ	b0226	246242	246502	5.31065	77	176	53	92.9312	136.44	63.9921
yafL	b0227	246712	247461	5.31518	6	820	81	2.52	221.219	34.0341
rayT	b0228	247637	248134	5.3351	0	36	0	0	14.6266	0
lfhA	b0229	248358	250070	5.38752	7	2485	15	1.28722	293.521	2.75946
lafU	b0230	250072	250827	5.38756	0	0	4	0	0	1.66736
dinB	b0231	250898	251953	5.40536	0	17	12	0	3.25728	3.58103
yafN	b0232	252005	252298	5.42921	0	0	0	0	0	0
yafO	b0233	252301	252699	5.43559	333	0	2	262.895	0	1.5796
yafP	b0234	252709	253161	5.44438	1	12	12	0.695366	5.35985	8.34783
ykfJ	b0235	253479	253685	5.46097	0	11	0	0	10.7521	0
prfH	b0236	253702	254202	5.46577	5	489	26	3.14372	197.488	16.3541
pepD	b0237	254259	255716	5.50916	359	2525	473	77.5619	350.408	102.234
gpt	b0238	255977	256435	5.51478	1	90	12	0.686276	39.6734	8.23871
frsA	b0239	256527	257771	5.52663	20	4231	187	5.06025	687.612	47.3329
crl	b0240	257829	259006	5.55468	0	11	110	0	1.88937	29.4265
phoE	b0241	259045	260100	5.60361	188	61	171	56.0797	11.6879	51.0297
proB	b0242	260388	261491	5.60981	0	1	0	0	0.183274	0
proA	b0243	261503	262756	5.63383	0	1	1	0	0.161351	0.2513
thrW	b0244	262871	262946	5.66331	0	0	0	0	0	0
ykfN	b4626	263150	263212	5.67065	0	0	0	0	0	0
ykfI	b0245	263328	263669	5.6805	55	0	0	50.658	0	0
yafW	b0246	263690	264007	5.68778	1	3	102	0.990568	1.90882	101.08
ykfH	b4504	264026	264247	5.69295	0	308	1	0	280.716	1.41951
ykfG	b0247	264256	264732	5.7034	1	13	0	0.660379	5.51436	0
yafX	b0248	264748	265206	5.71361	0	1	21	0	0.440816	14.4177
ykfF	b0249	265304	265543	5.72087	0	11	0	0	9.27366	0
ykfB	b0250	265620	266087	5.73259	64	2361	118	43.077	1020.75	79.456
yafY	b0251	266110	266553	5.74263	0	9	19	0	4.10137	13.4853
ykfL	b4627	266553	266774	5.74739	0	2	0	0	1.82283	0
ykfK	b4628	266776	266967	5.75155	0	0	0	0	0	0
yafZ	b0252	267184	268005	5.77391	1	118	0	0.383212	29.0456	0
ykfA	b0253	268097	268960	5.79449	1	55	5	0.364584	12.8801	1.82367
perR	b0254	269289	270182	5.82082	9	206	1671	3.17115	46.6229	589.019
insN	b4587	270278	272189	5.82288	0	45	1	0	4.76206	0.164817
insI1	b0256	270603	271754	5.82989	0	45	0	0	7.90369	0
eyeA	b4690	272580	272654	5.87248	0	0	0	0	0	0
ykfC	b0258	272847	273954	5.87823	5	1607	69	1.42148	293.458	19.6246
insH1	b0259	274101	275117	5.92714	0	0	0	0	0	0
mmuP	b0260	275325	276728	5.93162	576	5546	525	129.231	799.25	117.837
mmuM	b0261	276715	277647	5.96156	1	245	25	0.337621	53.1318	8.44402
afuC	b0262	277756	278802	6.00653	2	377	324	0.60172	72.8559	97.5189
afuB	b0263	278814	279161	6.01426	2	716	4	1.81035	416.297	3.62219
insB1	b0264	279178	279681	6.02546	0	0	0	0	0	0
insA	b0265	279600	279875	6.02964	0	0	0	0	0	0
insI1	b4708	279931	280104	6.03085	0	0	0	0	0	0
insX	b4505	280114	280362	6.04013	3	2	0	3.79519	1.62518	0
yagB	b0266	280427	280735	6.04817	2	203	144	2.03884	132.925	146.857
yagA	b0267	280829	281983	6.07506	1	98	40	0.272728	17.1678	10.9136
yagE	b0268	282278	283186	6.08141	9	67	136	3.11882	14.9135	47.1483
yagF	b0269	283201	285168	6.1013	1	8	5	0.160061	0.822498	0.800637
yagG	b0270	285395	286777	6.14857	186	1369	756	42.3645	200.286	172.262
yagH	b0271	286789	288399	6.1786	3	304	69	0.586593	38.181	13.4972
yagI	b0272	288404	289162	6.22972	1	123	2	0.415021	32.7894	0.830384
argF	b0273	289301	290305	6.25435	10	3190	121	3.13433	642.236	37.9411
ykgS	b4688	290429	290633	6.25702	3	783	3	4.60977	772.819	4.61167
insB1	b0274	290649	291152	6.27259	4	678	5	2.5	272.188	3.1263
insA	b0275	291071	291346	6.27677	0	0	0	0	0	0
yagJ	b0276	291404	292231	6.27802	2	42	350	0.760871	10.2633	133.207
yagK	b0277	292322	292948	6.31129	65	259	13	32.6556	83.5799	6.53381
yagL	b0278	293220	293918	6.33219	0	95	0	0	27.499	0
yagM	b0279	293945	294799	6.35117	0	0	0	0	0	0
yagN	b0280	295139	295579	6.36797	3	402	6	2.14286	184.441	4.28749
intF	b0281	295696	297096	6.40065	26	5016	1495	5.84584	724.418	336.274
ptwF	b4629	297206	297254	6.40302	0	0	0	0	0	0
yagP	b4694	297381	297719	6.41407	0	127	0	0	75.8008	0
ykgT	b4695	297714	297791	6.41563	0	1	0	0	2.59403	0
paoD	b0283	297770	298726	6.43577	1871	21	280	615.848	4.43994	92.2012
paoC	b0284	298736	300934	6.48334	23	2409	326	3.29469	221.657	46.7179
paoB	b0285	300931	301887	6.50387	7	376	245	2.30408	79.4961	80.6761
paoA	b0286	301884	302573	6.51865	1	75	0	0.456523	21.9929	0
yagU	b0287	302991	303605	6.52765	8	2641	102	4.09757	868.887	52.2656
ykgJ	b0288	303853	304182	6.55331	5647	3796	3001	5390.33	2327.46	2865.78
ecpE	b0289	304495	305205	6.57535	68	0	23	30.1266	0	10.1941
ecpD	b0290	305174	306817	6.61008	2	63	86	0.383212	7.75369	16.4849
ecpC	b0291	306807	309332	6.66427	2	271	0	0.249407	21.7073	0
ecpB	b0292	309358	310026	6.67922	1	665	52	0.470853	201.125	24.4945
ecpA	b0293	310084	310671	6.69311	3	236	409	1.60715	81.2091	219.198
ecpR	b0294	310746	311336	6.70744	1	47	64	0.532996	16.0909	34.1258
ykgL	b0295	312112	312339	6.72416	0	114	17	0	101.167	23.4966
ykgO	b4506	312374	312514	6.73282	0	0	0	0	0	0
ykgM	b0296	312514	312777	6.73848	2	28	0	2.38637	21.4597	0
ykgR	b4671	313141	313242	6.7485	0	0	0	0	0	0
ykgP	b4630	313716	313805	6.76063	0	0	0	0	0	0
eaeH	b0297	314357	315228	6.77252	1255	7007	3242	453.355	1625.87	1171.62
insE1	b0298	315291	315590	6.79265	0	0	23	0	0	24.16
insF1	b0299	315587	316453	6.79902	0	3	413	0	0.700119	150.114
ykgA	b0300	316486	317169	6.83311	120	22	6	55.2633	6.50783	2.7643
ykgQ	b4631	317439	317567	6.83892	0	0	0	0	0	0
rclC	b0301	317726	318319	6.85788	0	39	0	0	13.2846	0
rclB	b0303	318331	318567	6.86322	0	0	0	0	0	0
rclA	b0304	318676	320001	6.89412	3	460	91	0.712671	70.1914	21.6266
rclR	b0305	320227	321081	6.89899	8	1241	583	2.94737	293.681	214.879
ykgE	b0306	321608	322327	6.92874	0	154	87	0	43.2771	38.0783
ykgF	b0307	322338	323765	6.94447	0	51	7	0	7.22623	1.54476
ykgG	b0308	323758	324453	6.97506	639	457	15	289.203	132.855	6.79161
ykgH	b0310	324696	325364	7.00966	0	0	0	0	0	0
betA	b0311	325577	327247	7.05023	6	167	208	1.13106	20.2213	39.2263
betB	b0312	327261	328733	7.08224	6	64	1	1.2831	8.79118	0.213938
betI	b0313	328747	329334	7.09519	117	740	24	62.6787	254.639	12.8625
betT	b0314	329463	331496	7.09797	103	2098	385	15.9514	208.701	59.6486
yahA	b0315	332371	333459	7.16062	981	4874	481	283.761	905.581	139.19
yahB	b0316	333501	334433	7.20504	175	1256	336	59.0837	272.382	113.488
yahC	b0317	334525	335022	7.21773	13	1892	10	8.22291	768.708	6.32792
yahD	b0318	335280	335885	7.22329	13	1560	474	6.75744	520.861	246.488
yahE	b0319	335925	336788	7.23719	14	418	0	5.10418	97.8887	0
yahF	b0320	336778	338325	7.25556	0	4	0	0	0.522828	0
yahG	b0321	338325	339743	7.28889	0	362	11	0	51.6174	2.44287
yahI	b0323	340165	341115	7.32853	0	1	2	0	0.21276	0.662735
yahJ	b0324	341125	342507	7.34922	6	2173	5	1.3666	317.912	1.1393
yahK	b0325	342884	343933	7.38711	2	36	391	0.600001	6.93718	117.349
yahL	b0326	344176	344991	7.41495	0	0	0	0	0	0
yahM	b0327	345404	345649	7.4414	0	3	0	0	2.46749	0
yahN	b0328	345666	346337	7.4615	23	2523	2404	10.7813	759.657	1127.34
yahO	b0329	346484	346759	7.46467	0	71	2	0	52.0498	2.28356
prpR	b0330	346857	348443	7.50687	1	3	118	0.198488	0.382485	23.4313
prpB	b0331	348682	349572	7.51202	21	29	614	7.42426	6.58552	217.161
prpC	b0333	350012	351181	7.54068	1443	32	11	388.501	5.53393	2.96277
prpD	b0334	351215	352666	7.56659	1	14	22	0.216943	1.95088	4.77471
prpE	b0335	352706	354592	7.59872	17	1295	128	2.83784	138.857	21.3761
codB	b0336	354922	356181	7.64646	140	6703	642	35.0001	1076.39	160.567
codA	b0337	356171	357454	7.67337	73	3173	2973	17.9089	500.006	729.66
cynR	b0338	357791	358690	7.72764	5	846	1	1.75	190.194	0.350145
cynT	b0339	358799	359458	7.72998	2	708	6	0.954547	217.05	2.86482
cynS	b0340	359489	359959	7.74485	0	1	0	0	0.429585	0
cynX	b0341	359992	361146	7.75569	55	216	916	15	37.8392	249.922
lacA	b0342	361249	361860	7.79593	5	1089	11	2.57353	360.036	5.66411
lacY	b0343	361926	363179	7.82435	865	421	12	217.285	67.9289	3.0156
lacZ	b0344	363231	366305	7.89169	1	139	33	0.102439	9.14617	3.38189
lacI	b0345	366428	367510	7.91766	383	2792	91328	111.399	521.623	26574.6
mhpR	b0346	367587	368420	7.93726	0	24	32	0	5.82257	12.0913
mhpA	b0347	368611	370275	7.94138	18	2623	141	3.40541	318.753	26.6867
mhpB	b0348	370277	371221	7.97727	273	253	60	91.0002	54.17	20.0083
mhpC	b0349	371239	372105	7.99799	1	454	6	0.363323	105.951	2.18084
mhpD	b0350	372115	372924	8.01687	11	17	719	4.27779	4.24653	279.727
mhpF	b0351	372921	373871	8.03423	26	2	34	8.612	0.425519	11.2665
mhpE	b0352	373868	374881	8.05463	1	57	377	0.310651	11.3738	117.164
mhpT	b0353	375459	376670	8.08891	16	3060	669	4.15842	510.844	173.946
yaiL	b0354	376772	377311	8.1172	4	681	218	2.33334	255.166	127.219
frmB	b0355	377535	378368	8.15158	970	25	1146	366.368	6.06518	433.021
frmA	b0356	378462	379571	8.1775	37	1296	1469	10.5	236.239	417.051
frmR	b0357	379606	379881	8.18418	0	1	0	0	0.733096	0
yaiO	b0358	380069	380842	8.20488	514	13082	876	209.186	3419.82	356.66
yaiX	b4579	380844	382872	8.24861	32	171	52	4.96797	17.0523	8.07629
insC1	b0360	381351	381716	8.21585	0	0	0	0	0	0
insD1	b0361	381674	382579	8.22281	0	0	0	0	0	0
yaiP	b0363	382739	383935	8.27152	77	983	758	20.2632	166.161	199.556
yaiS	b0364	384059	384616	8.28619	12	2809	7	6.77421	1018.56	3.95325
tauA	b0365	385232	386194	8.29946	116	1222	1096	37.944	256.753	358.653
tauB	b0366	386207	386974	8.32046	4	526	82	1.64063	138.578	33.6468
tauC	b0367	386971	387798	8.33692	1	286	170	0.380436	69.8885	64.7007
tauD	b0368	387795	388646	8.35468	1030	9	100	380.811	2.13734	36.9872
hemB	b0369	388753	389727	8.3963	0	1	3	0	0.207523	0.969633
yaiT	b4580	390251	394418	8.40759	2106	27255	1787	159.163	1323.09	135.11
insF1	b0372	391739	392605	8.43965	0	0	0	0	0	0
insE1	b0373	392602	392901	8.45824	0	0	0	0	0	0
yaiV	b0375	394506	395129	8.49926	0	45	17	0	14.5914	8.58529
ampH	b0376	395130	396287	8.53763	49	483	34	13.329	84.3934	9.25254
sbmA	b0377	396639	397859	8.54521	5	800	294	1.28993	132.57	75.8791
yaiW	b0378	397872	398966	8.57178	299	518	202	86.0139	95.7162	58.1337
yaiY	b0379	399025	399333	8.60325	0	0	0	0	0	0
yaiZ	b0380	399593	399805	8.60885	0	3	17	0	2.84978	25.1513
ddlA	b0381	399829	400923	8.63751	32	7503	1461	9.2055	1386.41	420.462
iraP	b0382	401386	401646	8.64748	396	1864	499	477.932	1445.02	602.491
phoA	b0383	401747	403162	8.65526	11	174	17	2.44704	24.8631	3.78335
psiF	b0384	403281	403601	8.68831	0	2	0	0	1.26065	0
yaiC	b0385	403703	404818	8.6974	12	119	2501	3.3871	21.5751	706.22
proC	b0386	404835	405644	8.73922	1	1	0	0.38889	0.249796	0
yaiI	b0387	405764	406222	8.7418	25	5291	26	17.1569	2332.36	17.8505
aroL	b0388	406405	406929	8.75561	0	0	0	0	0	0
yaiA	b0389	406979	407170	8.76798	2	190	298	3.28126	200.227	489.109
aroM	b0390	407428	408105	8.77765	0	4	38	0	1.19371	17.6622
yaiE	b0391	408177	408461	8.79379	131	322	3	144.79	228.602	3.31716
ykiA	b0392	408609	408950	8.80309	11	1243	928	10.1316	735.385	855.091
rdgC	b0393	409108	410019	8.83347	2	21	0	0.690791	4.65902	0
mak	b0394	410144	411052	8.83616	2	308	355	0.693071	68.5578	123.071
araJ	b0396	411297	412481	8.88651	1212	847	2322	322.178	144.622	617.497
sbcC	b0397	412607	415753	8.957	17	698	248	1.70162	44.8775	24.8339
sbcD	b0398	415750	416952	8.98284	5	255	383	1.30923	42.8888	100.328
phoB	b0399	417142	417831	8.98693	2	7	480	0.913045	2.05267	219.221
phoR	b0400	417889	419184	9.00302	5	596	125	1.21528	93.0489	30.3945
brnQ	b0401	419591	420910	9.03969	250	15	80	59.6592	2.29926	19.0988
proY	b0402	420986	422359	9.06974	3	908	495	0.687774	133.712	113.53
malZ	b0403	422518	424332	9.10275	13	3395	43	2.2562	378.471	7.46591
acpH	b0404	424337	424918	9.15446	0	0	0	0	0	0
queA	b0405	425011	426081	9.15646	9	17	0	2.64706	3.21166	0
tgt	b0406	426137	427264	9.18072	23	359	4	6.42288	64.3954	1.11748
yajC	b0407	427287	427619	9.20549	0	0	0	0	0	0
secD	b0408	427647	429494	9.21325	0	2	1	0	0.218977	0.170525
secF	b0409	429505	430476	9.25328	1	4	0	0.324075	0.832652	0
yajD	b0410	430605	430952	9.27698	0	0	0	0	0	0
tsx	b0411	431129	432013	9.30731	11	1	18	3.91526	0.228626	6.40944
yajI	b0412	432312	432851	9.32537	6	75	1	3.50001	28.102	0.583575
nrdR	b0413	433002	433451	9.32862	0	7	0	0	3.14742	0
ribD	b0414	433455	434558	9.33838	0	1	0	0	0.183274	0
ribE	b0415	434647	435117	9.36406	0	0	1	0	0	0.669067
nusB	b0416	435137	435556	9.37461	3	0	0	2.25	0	0
thiL	b0417	435634	436611	9.38532	1	3	1	0.322087	0.620658	0.322219
pgpA	b0418	436589	437107	9.4059	0	0	0	0	0	0
yajO	b0419	437161	438135	9.4392	0	44	33	0	9.13099	10.666
dxs	b0420	438315	440177	9.4832	1	2	0	0.169082	0.217214	0
ispA	b0421	440202	441101	9.5031	0	0	0	0	0	0
xseB	b0422	441101	441343	9.50832	0	135	2	0	112.408	2.59367
thiI	b0423	441549	442997	9.51276	0	0	0	0	0	0
yajL	b0424	443051	443641	9.55783	4	23	106	2.13198	7.87427	56.5209
panE	b0425	443604	444515	9.57666	0	0	0	0	0	0
yajQ	b0426	444683	445174	9.58027	0	3	16	0	1.23375	10.2482
yajR	b0427	445302	446666	9.623	1	5	3	0.23077	0.741152	0.692595
cyoE	b0428	446815	447705	9.64538	14	3	0	4.9495	0.681261	0
cyoD	b0429	447717	448046	9.65273	0	1	0	0	0.613135	0
cyoC	b0430	448046	448660	9.66596	0	6	1	0	1.97399	0.512408
cyoB	b0431	448650	450641	9.70863	76	14	1	12.0181	1.42203	0.158198
cyoA	b0432	450663	451610	9.72951	7	1727	12	2.32595	368.599	3.989
ampG	b0433	452070	453545	9.7712	25	312	651	5.33538	42.7699	138.991
yajG	b0434	453589	454167	9.7846	1	7	15	0.544043	2.44618	8.16401
bolA	b0435	454472	454789	9.79117	1	41	2	0.990568	26.0871	1.98195
tig	b0436	455133	456431	9.80541	813	256	7	197.148	39.875	1.69816
clpP	b0437	456677	457300	9.83867	0	0	0	0	0	0
clpX	b0438	457426	458700	9.85481	0	0	0	0	0	0
lon	b0439	458888	461242	9.88631	68	486	8	9.09556	41.7556	1.07051
hupB	b0440	461451	461723	9.94153	0	0	1	0	0	1.15432
ppiD	b0441	461915	463786	9.95152	4	111	33	0.673078	11.9974	5.55519
ybaV	b0442	463937	464308	9.99508	2	410	9	1.69355	223.003	7.62413
fadM	b0443	464402	464800	10.0051	0	63	1	0	31.9475	0.789801
queC	b0444	464852	465547	10.0298	1	34	0	0.452587	9.88415	0
ybaE	b0445	465612	467312	10.0678	14	343	1320	2.5926	40.7999	244.546
cof	b0446	467412	468230	10.0699	0	28	0	0	6.91742	0
ybaO	b0447	468383	468841	10.0909	2	196	2	1.37255	86.3999	1.37312
mdlA	b0448	468871	470643	10.1014	7	1938	77	1.24366	221.164	13.6859
mdlB	b0449	470636	472417	10.1394	63	535	401	11.1364	60.7457	70.9132
glnK	b0450	472598	472936	10.1817	0	0	0	0	0	0
amtB	b0451	472966	474252	10.1896	3	981	210	0.734267	154.227	51.4199
tesB	b0452	474301	475161	10.2369	5	960	74	1.82927	225.599	27.0844
ybaY	b0453	475379	475951	10.2416	1	8	115	0.549739	2.82491	63.2461
ybaZ	b0454	475982	476371	10.263	1	1	0	0.807694	0.518806	0
ffs	b0455	476448	476561	10.2646	0	1	1	0	1.77486	2.7643
ybaA	b0456	476672	477025	10.2694	0	380	1	0	217.195	0.8902
ylaB	b0457	477067	478617	10.3114	1485	165	343	301.596	21.5249	69.6904
ylaC	b0458	478781	479251	10.325	1	191	51	0.668791	82.0507	34.1224
maa	b0459	479367	479918	10.3394	4	337	181	2.28261	123.527	103.331
hha	b0460	480090	480308	10.3478	172	155	319	247.398	143.205	459.026
tomB	b0461	480334	480708	10.3564	2	260	87	1.68	140.285	73.1103
acrB	b0462	481254	484403	10.436	45	800	1063	4.50001	51.3865	106.344
acrA	b0463	484426	485619	10.4622	14	589	260	3.69347	99.8115	68.6214
acrR	b0464	485761	486408	10.4653	5	1508	23	2.43056	470.865	11.1852
mscK	b0465	486536	489898	10.482	431	1733	551	40.3703	104.266	51.6316
ybaM	b0466	490110	490271	10.5624	0	0	0	0	0	0
priC	b0467	490285	490812	10.5741	0	1	50	0	0.383209	29.8419
ybaN	b0468	490882	491259	10.5756	1	3	326	0.833335	1.60583	271.779
apt	b0469	491412	491963	10.587	0	45	16	0	16.4947	9.13422
dnaX	b0470	492092	494023	10.6017	15	11	7	2.44566	1.15201	1.14178
ybaB	b0471	494076	494405	10.6444	1	0	105	0.954547	0	100.269
recR	b0472	494405	495010	10.6515	1	27	26	0.519803	9.0149	13.5205
htpG	b0473	495120	496994	10.6669	1043	861	1006	175.224	92.912	169.078
adk	b0474	497175	497819	10.7112	0	0	0	0	0	0
hemH	b0475	498055	499017	10.7301	1	1	0	0.327103	0.210108	0
aes	b0476	499014	499973	10.7714	0	2	1	0	0.42153	0.328261
gsk	b0477	500125	501429	10.7747	11	1335	82	2.65518	206.986	19.8013
ybaL	b0478	501562	503238	10.8418	17	1668	1643	3.19321	201.249	308.742
fsr	b0479	503476	504696	10.8732	29	497	42	7.48159	82.3589	10.8399
ushA	b0480	504914	506566	10.8779	20	2857	772	3.81126	349.709	147.175
ybaK	b0481	506603	507082	10.9246	1	2	259	0.656251	0.84306	170.039
chiX	b4585	507204	507287	10.9272	1	6	119	3.75001	14.4525	446.435
ybaP	b0482	507286	508080	10.9461	0	7	0	0	1.78156	0
ybaQ	b0483	508218	508559	10.9491	0	0	0	0	0	0
copA	b0484	508875	511379	11.0172	157	990	31	19.7426	79.9645	3.89982
glsA	b0485	511641	512573	11.0228	3	210	102	1.01286	45.5415	34.4516
ybaT	b0486	512576	513868	11.043	95	404	91	23.1439	63.2197	22.1786
cueR	b0487	513993	514400	11.0735	247	2	314	190.699	0.991835	242.527
ybbJ	b0488	514401	514859	11.0921	5	1508	8	3.43138	664.75	5.49247
qmcA	b0489	514856	515773	11.1118	4	510	5	1.37255	112.408	1.7164
fetA	b0490	515919	516596	11.115	320	2787	322	148.673	831.72	149.664
fetB	b0491	516583	517362	11.1293	18	2454	10	7.26925	636.575	4.04014
ybbN	b0492	517425	518279	11.1658	311	986	12	114.579	233.335	4.42289
ybbO	b0493	518340	519149	11.1846	1	31	0	0.38889	7.74366	0
tesA	b0494	519139	519765	11.1978	0	311	306	0	100.36	153.796
ybbA	b0495	519733	520419	11.1972	176	283	16	80.6988	83.3488	7.33929
ybbP	b0496	520416	522830	11.2119	168	3939	181	21.9131	330.019	23.6185
rhsD	b0497	523261	527541	11.2732	3	409	267	0.220743	19.3307	19.6543
ybbC	b0498	527581	527949	11.3662	0	0	0	0	0	0
rhsH	b0499	527952	528659	11.3742	0	48	2	0	13.7176	0.8902
ybbD	b0501	528640	529130	11.389	0	0	0	0	0	0
ylbI	b4632	529500	529592	11.4076	0	13	1	0	28.2833	3.3885
ylbG	b0502	529595	530016	11.4187	5	938	4	3.73223	449.739	2.98702
mnmH	b0503	530132	531226	11.4448	3	575	71	0.863015	106.249	20.4331
allS	b0504	531295	532221	11.4662	2	26	165	0.679613	5.67497	56.0912
allA	b0505	532451	532933	11.4712	0	1	0	0	0.418912	0
allR	b0506	533011	533826	11.4832	2	0	5	0.77206	0	1.93095
gcl	b0507	533916	535697	11.5027	11	698	1189	1.94445	79.2533	210.264
hyi	b0508	535710	536486	11.5414	5	405	1295	2.02703	105.464	525.218
glxR	b0509	536586	537464	11.5602	462	303	5	165.563	69.7467	1.79255
ybbW	b0511	537633	539087	11.5828	1	640	398	0.216495	88.9993	86.2007
allB	b0512	539147	540508	11.6154	6	43	1647	1.38767	6.38794	381.072
ybbY	b0513	540565	541866	11.646	11	258	232	2.6613	40.0939	56.1523
glxK	b0514	541888	543033	11.6745	44	8287	1544	12.0943	1463.13	424.574
allE	b0515	543261	544046	11.721	419	3733	2056	167.92	960.96	824.311
allC	b0516	544057	545292	11.7478	38	11426	1593	9.68449	1870.45	406.151
allD	b0517	545314	546363	11.7709	5	872	471	1.5	168.034	141.359
fdrA	b0518	546680	548347	11.7777	5506	330	72	1039.8	40.0302	13.6028
ylbE	b4572	548357	549616	11.8138	3563	1113	46	890.752	178.729	11.5048
ylbF	b0520	549627	550442	11.8412	30	94	15	11.5809	23.3081	5.79284
ybcF	b0521	550439	551332	11.8587	2	15	37	0.704699	3.39487	13.0423
purK	b0522	551527	552594	11.9051	1	0	0	0.294944	0	0
purE	b0523	552591	553100	11.916	0	1	0	0	0.396734	0
lpxH	b0524	553218	553940	11.9341	1	0	0	0.435686	0	0
ppiB	b0525	553943	554437	11.9448	0	0	0	0	0	0
cysS	b0526	554611	555996	11.9486	0	0	0	0	0	0
ybcI	b0527	556032	556553	11.9904	2	378	183	1.2069	146.518	110.477
ybcJ	b0528	556661	556873	11.9973	0	0	216	0	0	319.569
folD	b0529	556875	557741	12.016	0	0	0	0	0	0
sfmA	b0530	558212	558754	12.0261	0	0	8	0	0	4.64281
sfmC	b0531	558974	559666	12.0426	1	201	1	0.454546	58.6857	0.454734
sfmD	b0532	559697	562300	12.0581	16	1766	178	1.93549	137.221	21.5412
sfmH	b0533	562336	563319	12.115	24	30	95	7.68294	6.16873	30.4242
sfmF	b0534	563330	563845	12.1364	3	8	1	1.8314	3.13697	0.610718
sfmZ	b0535	563848	564480	12.1612	0	177	36	0	56.5769	17.9221
argU	b0536	564723	564799	12.1664	0	0	0	0	0	0
intD	b0537	564815	565978	12.1935	7	735	8	1.89433	127.763	2.16585
xisD	b4633	565858	566079	12.1956	0	296	3	0	269.779	4.25852
exoD	b0539	566098	566376	12.202	0	0	0	0	0	0
peaD	b4508	566376	566687	12.202	1	1	0	1.00962	0.648508	0
renD	b0542	566684	568247	12.2087	14	526	621	2.8197	68.0485	125.125
insE1	b0540	566842	567141	12.2121	0	0	0	0	0	0
insF1	b0541	567138	568004	12.2185	0	0	0	0	0	0
emrE	b0543	568315	568647	12.2438	1	56	71	0.945948	34.0262	67.19
ybcK	b0544	568902	570428	12.2565	0	1	0	0	0.132505	0
ybcL	b0545	570893	571444	12.2993	2	391	0	1.14131	143.32	0
ybcM	b0546	571454	572251	12.3114	0	0	0	0	0	0
ylcH	b4588	572368	572469	12.3311	0	0	0	0	0	0
ybcN	b0547	572466	572921	12.3332	0	12	9	0	5.32459	6.21968
ninE	b0548	572921	573091	12.343	413	28	1	760.791	33.1308	1.84287
ybcO	b0549	573084	573374	12.3466	0	78	0	0	54.234	0
rusA	b0550	573371	573733	12.3527	3	77	161	2.60331	42.9194	139.769
ylcG	b4509	573730	573870	12.3605	0	34	0	0	48.7899	0
quuD	b0551	573956	574339	12.3653	0	34	0	0	17.915	0
nmpC	b0553	574529	576825	12.4271	16	1168	2008	2.19417	102.885	275.482
insH1	b0552	574737	575753	12.4041	0	0	0	0	0	0
essD	b0554	577398	577613	12.4395	1	57	43	1.45834	53.3938	62.7343
rrrD	b0555	577613	578110	12.4441	469	390	11	296.657	158.455	6.96072
rzpD	b0556	578107	578568	12.4548	8	1206	536	5.45456	528.172	365.606
rzoD	b4510	578327	578509	12.4595	5	1149	11	8.60657	1270.39	18.9423
borD	b0557	578600	578893	12.4717	1	13	4	1.07143	8.94676	4.28749
ybcV	b0558	579184	579594	12.4868	0	0	0	0	0	0
ybcW	b0559	579880	580086	12.493	0	0	39	0	0	59.3724
ylcI	b4589	580251	580445	12.5051	0	0	0	0	0	0
nohD	b0560	580834	581379	12.5135	157	2458	29	90.5771	910.876	16.7377
aaaD	b4634	581354	581662	12.5247	1	1	24	1.01942	0.654804	24.4762
tfaD	b0561	581660	582097	12.5313	0	0	4	0	0	2.87791
ybcY	b0562	582152	582806	12.556	1	72	3	0.480917	22.2413	1.44335
tfaX	b0563	582953	583135	12.5592	1	45	5	1.72131	49.7544	8.61013
appY	b0564	583681	584430	12.5749	0	0	0	0	0	0
ompT	b0565	584680	585633	12.6169	75	4781	135	24.7642	1014.01	44.594
pauD	b4635	586057	586101	12.626	3	420	4	21	1888.45	28.0116
envY	b0566	586147	586908	12.6444	3237	858	86	1338.13	227.825	35.5659
ybcH	b0567	587091	587981	12.6675	1	3	110	0.353536	0.681261	38.905
nfrA	b0568	587982	590954	12.7315	9	229	704	0.953584	15.5851	74.6223
nfrB	b0569	590941	593178	12.7795	597	869	2193	84.0283	78.5651	308.794
cusS	b0570	593328	594770	12.8138	163	1374	227	35.5822	192.659	49.5736
cusR	b0571	594760	595443	12.8283	0	9	0	0	2.6623	0
cusC	b0572	595600	596973	12.8316	22	4238	40	5.04368	624.085	9.17411
cusF	b0573	597131	597463	12.8646	23	2254	133	21.7568	1369.56	125.863
cusB	b0574	597479	598702	12.8721	2	711	1	0.514707	117.533	0.25746
cusA	b0575	598714	601857	12.8987	2834	1577	54	283.941	101.489	5.41255
pheP	b0576	601959	603335	12.9686	321	4356	352	73.4315	640.065	80.5563
ybdG	b0577	603416	604663	13.0269	22	3714	483	5.5529	602.14	121.962
nfsB	b0578	604771	605424	13.0433	0	0	0	0	0	0
ybdF	b0579	605518	605886	13.0532	0	98	0	0	53.7365	0
ybdJ	b0580	605951	606199	13.06	0	1	24	0	0.812588	30.374
ybdK	b0581	606265	607383	13.0855	0	4	172	0	0.723269	48.4383
sokE	b4700	607734	607792	13.0931	2	11	1	10.678	37.7234	5.3412
hokE	b4415	607836	607988	13.0953	3	663	972	6.17648	876.783	2002.01
insL1	b0582	608065	609177	13.1002	0	0	0	0	0	0
entD	b0583	609459	610079	13.1436	0	0	0	0	0	0
fepA	b0584	610254	612494	13.1956	0	4	3	0	0.36115	0.421862
fes	b0585	612737	613939	13.2008	0	0	0	0	0	0
ybdZ	b4511	613942	614160	13.2268	36	252	4	51.7809	232.823	5.75581
entF	b0586	614157	618038	13.2314	3	252	121	0.243432	13.1345	9.82247
fepE	b0587	618254	619387	13.3197	9	55	287	2.5	9.8134	79.7553
fepC	b0588	619384	620199	13.3616	0	0	1	0	0	0.38619
fepG	b0589	620196	621188	13.3829	0	3	0	0	0.611282	0
fepD	b0590	621185	622189	13.4045	0	0	0	0	0	0
entS	b0591	622300	623550	13.4069	4	45	981	1.0072	7.27822	247.117
fepB	b0592	623554	624510	13.4545	0	1	1	0	0.211426	0.32929
entC	b0593	624885	626060	13.4626	4	1502	12	1.07143	258.424	3.21562
entE	b0594	626070	627680	13.4881	1	7	2	0.195531	0.879169	0.391224
entB	b0595	627694	628551	13.5231	1	0	2	0.367134	0	0.73457
entA	b0596	628551	629297	13.5415	0	3	24	0	0.812588	10.1247
entH	b0597	629300	629713	13.5577	0	76	598	0	37.1435	455.189
cstA	b0598	629894	631999	13.5705	1802	3840	427202	269.53	368.929	63924.2
ybdD	b4512	632182	632379	13.6198	20	87	5704	31.8182	88.9045	9078.31
ybdH	b0599	632389	633477	13.6477	62	4073	187	17.9339	756.757	54.1133
ybdL	b0600	633586	634746	13.65	199	38	1040	53.9924	6.62249	282.288
ybdM	b0601	634747	635376	13.6886	104	1	101	52.0001	0.321166	50.5209
ybdN	b0602	635349	636569	13.7143	36	2265	323	9.28749	375.338	83.3638
ybdO	b0603	636716	637618	13.7369	0	0	0	0	0	0
dsbG	b0604	637827	638573	13.7575	0	77	0	0	20.8564	0
ahpC	b0605	638945	639508	13.7655	0	27	0	0	9.68622	0
ahpF	b0606	639753	641318	13.7829	3	638	3	0.603449	82.4326	0.603699
uspG	b0607	641439	641867	13.8284	2	444	18	1.46853	209.409	13.2223
ybdR	b0608	642088	643326	13.8332	1	4	128	0.254238	0.653219	32.5559
rnk	b0610	643557	643967	13.8737	22	17	7	16.8613	8.36906	5.36719
rna	b0611	644197	645003	13.896	3	205	1	1.17101	51.3985	0.390496
citT	b0612	645117	646580	13.93	10	45	45	2.15164	6.2193	9.68639
citG	b0613	646631	647509	13.95	427	135	146	153.021	31.0753	52.3425
citX	b0614	647484	648035	13.9613	1	65	0	0.570653	23.8256	0
citF	b0615	648039	649571	13.9944	262	20	132	53.8357	2.63972	27.1345
citE	b0616	649582	650490	14.0142	0	11	5	0	2.44849	1.73339
citD	b0617	650487	650783	14.0205	1	0	1	1.06061	0	1.06105
citC	b0618	650798	651856	14.0436	0	3	1	0	0.573185	0.297574
citA	b0619	652235	653893	14.0518	2	458	28	0.379748	55.8585	5.31866
citB	b0620	653862	654542	14.0868	24	4986	23	11.1013	1481.41	10.6432
dcuC	b0621	654583	655968	14.1322	6	1702	25	1.36364	248.466	5.68417
pagP	b0622	656557	657117	14.1449	0	9	0	0	3.24601	0
cspE	b0623	657292	657501	14.1607	116	4	0	174	3.85399	0
flc	b0624	657555	657938	14.1747	1	1	0	0.820314	0.526913	0
ybeM	b4581	658031	658818	14.1767	27	2205	214	10.7932	566.177	85.5812
tatE	b0627	658947	659150	14.1964	0	0	0	0	0	0
lipA	b0628	659251	660216	14.2237	2	3	1	0.652175	0.628368	0.326222
ybeF	b0629	660425	661378	14.2488	0	97	14	0	20.5728	4.62456
lipB	b0630	661637	662278	14.2682	0	0	0	0	0	0
ybeD	b0631	662379	662642	14.276	0	0	0	0	0	0
dacA	b0632	662752	663963	14.3045	22	1170	860	5.71783	195.323	223.608
rlpA	b0633	664102	665190	14.3309	6	351	5	1.73554	65.2152	1.44688
mrdB	b0634	665201	666313	14.3551	1	0	0	0.283019	0	0
mrdA	b0635	666316	668217	14.3961	2	5	1	0.331231	0.531899	0.165684
rlmH	b0636	668248	668715	14.4068	0	0	0	0	0	0
rsfS	b0637	668719	669036	14.4137	0	0	0	0	0	0
cobC	b0638	669296	669907	14.4325	4	7	0	2.05883	2.31428	0
nadD	b0639	669931	670572	14.4468	0	0	2	0	0	0.981715
holA	b0640	670574	671605	14.4691	0	0	1	0	0	0.305359
lptE	b0641	671605	672186	14.4816	0	0	2	0	0	1.08292
leuS	b0642	672201	674783	14.5376	1	3	3	0.121951	0.234999	0.366005
ybeL	b0643	675018	675500	14.5426	0	21	0	0	8.79715	0
ybeQ	b0644	675570	676547	14.5756	0	15	34	0	3.10329	10.9555
ybeR	b0645	676711	677418	14.5791	1	4	120	0.444916	1.14313	53.412
djlB	b0646	677415	678842	14.5943	26	1087	407	5.73531	154.018	89.8167
ybeT	b0647	678852	679406	14.6372	1	202	260	0.567569	73.6424	147.629
ybeU	b0648	679508	680215	14.6394	5	940	5	2.22458	268.636	2.2255
djlC	b0649	680212	681663	14.6545	1	0	16	0.216943	0	3.47251
hscC	b0650	681723	683393	14.7231	1	50	8	0.18851	6.05429	1.5087
rihA	b0651	683477	684412	14.745	2	241	551	0.673078	52.0968	185.51
gltL	b0652	684530	685255	14.7632	2	3	183	0.86777	0.836093	79.4338
gltK	b0653	685255	685929	14.7777	2	135	65	0.933335	40.4669	30.3459
gltJ	b0654	685929	686669	14.7936	15	25	1	6.37653	6.8264	0.425278
gltI	b0655	686839	687747	14.8169	0	24	0	0	5.34216	0
insH1	b0656	687997	689013	14.8441	0	0	0	0	0	0
lnt	b0657	689343	690881	14.8844	1	0	1	0.204679	0	0.204763
ybeX	b0658	690906	691784	14.9038	0	1	1	0	0.230187	0.35851
ybeY	b0659	691874	692341	14.9158	0	0	0	0	0	0
ybeZ	b0660	692338	693378	14.9382	151	107	51	45.6917	20.7971	15.4387
miaB	b0661	693531	694955	14.9721	13	19	0	2.87369	2.69779	0
ubiF	b0662	695101	696276	14.9753	2	3	0	0.535715	0.516159	0
glnX	b0664	696430	696504	15.0055	0	0	0	0	0	0
glnV	b0665	696542	696616	15.0079	0	0	0	0	0	0
metU	b0666	696664	696740	15.0106	0	0	0	0	0	0
glnW	b0668	696756	696830	15.0125	0	0	0	0	0	0
glnU	b0670	696865	696939	15.0149	0	0	0	0	0	0
leuW	b0672	696963	697047	15.0172	0	0	0	0	0	0
metT	b0673	697057	697133	15.0191	0	0	0	0	0	0
asnB	b0674	697513	699177	15.0631	419	1765	1111	79.2704	214.487	210.276
umpH	b0675	699574	700326	15.0879	8	16	0	3.34662	4.29927	0
nagC	b0676	700374	701594	15.1152	2	5	126	0.515972	0.82856	32.5196
nagA	b0677	701603	702751	15.1401	0	1	32	0	0.176096	8.77648
nagB	b0678	702811	703611	15.1586	42	803	138	16.5169	202.84	54.2922
nagE	b0679	703944	705890	15.1658	660	2944	1096	106.78	305.944	177.393
glnS	b0680	706093	707757	15.2121	0	0	0	0	0	0
chiP	b0681	708334	709740	15.2604	0	37	2	0	5.32081	0.447947
chiQ	b0682	709790	710116	15.2918	0	0	1	0	0	0.963702
fur	b0683	710200	710646	15.3102	0	0	0	0	0	0
uof	b4637	710639	710725	15.3119	0	60	0	0	139.541	0
fldA	b0684	710935	711465	15.3278	4	1	0	2.37289	0.381044	0
ybfE	b0685	711605	711898	15.3372	0	4	0	0	2.75285	0
ybfF	b0686	712038	712802	15.3566	11	4132	19	4.52942	1092.87	7.82677
seqA	b0687	712987	713532	15.3606	0	0	0	0	0	0
pgm	b0688	713558	715198	15.3729	0	2	6	0	0.246599	1.15221
ybfP	b0689	715412	715906	15.4129	4	426	424	2.54546	174.13	269.93
ybfG	b0691	715947	716597	15.4384	1249	69	47	604.356	21.4456	22.7514
ybfI	b4636	716721	716870	15.4443	0	0	1	0	0	2.10087
potE	b0692	716946	718265	15.4743	4	1375	20	0.954547	210.765	4.77471
speF	b0693	718262	720460	15.5216	0	4	78	0	0.368048	11.1779
ybfK	b4590	720583	720840	15.5243	0	0	0	0	0	0
kdpE	b0694	721056	721733	15.5491	0	20	6	0	5.96857	2.78877
kdpD	b0695	721730	724414	15.6068	45	1480	884	5.27934	111.529	103.753
kdpC	b0696	724407	724979	15.619	6	69	70	3.29844	24.3649	38.4976
kdpB	b0697	724988	727036	15.6633	7	1364	21	1.07614	134.692	3.22974
kdpA	b0698	727059	728732	15.6998	51	274	3	9.59679	33.1181	0.56475
kdpF	b4513	728732	728821	15.7018	50	15	57	175	33.7224	199.583
ybfA	b0699	729134	729340	15.7085	0	7	0	0	6.84223	0
rhsC	b0700	729583	733776	15.7182	29	569	65	2.17812	27.4507	4.884
ybfB	b0702	733776	734102	15.8085	0	0	0	0	0	0
rhsO	b0703	734133	735653	15.8162	2020	7173	570	418.344	954.204	118.096
ybfC	b0704	735650	736219	15.8489	0	0	1	0	0	0.552861
ybfQ	b4514	736445	736684	15.866	0	0	0	0	0	0
ybfL	b0705	736825	737961	15.8742	20	28	4848	5.54091	4.98273	1343.67
ybfD	b0706	738092	738853	15.9015	6	92	59	2.48032	24.4288	24.3999
ybgA	b0707	739001	739510	15.9211	9	2117	659	5.55883	839.886	407.198
phr	b0708	739507	740925	15.932	20	1900	653	4.43976	270.92	145.018
dtpD	b0709	741075	742556	15.9977	9	1709	908	1.91296	233.326	193.076
ybgI	b0710	742827	743570	16.0035	2	419	23	0.846776	113.949	9.74194
ybgJ	b0711	743593	744249	16.02	11	11	12	5.27398	3.38764	5.75581
ybgK	b0712	744243	745175	16.034	489	41	15	165.097	8.89144	5.06641
ybgL	b0713	745165	745899	16.0539	113	55	269	48.4287	15.1407	115.334
nei	b0714	745935	746726	16.0705	0	173	13	0	44.1968	5.1726
abrB	b0715	746723	747769	16.11	9	2098	529	2.70774	405.442	159.221
ybgO	b0716	747921	748982	16.1361	6	440	538	1.77966	83.8297	159.642
ybgP	b0717	748979	749707	16.1517	56	143	163	24.1976	39.6897	70.4613
ybgQ	b0718	749722	752169	16.2048	1997	2024	898	256.967	167.29	115.599
ybgD	b0719	752229	752795	16.2183	18	427	867	10	152.375	481.866
gltA	b0720	753185	754468	16.2543	1	2	1	0.245328	0.315163	0.245429
sdhC	b0721	755177	755566	16.2696	0	0	0	0	0	0
sdhD	b0722	755560	755907	16.2778	0	10	0	0	5.81421	0
sdhA	b0723	755907	757673	16.2853	1	11	2	0.178269	1.25958	0.356684
sdhB	b0724	757689	758405	16.3237	0	2	0	0	0.564392	0
sucA	b0726	758706	761507	16.3456	0	0	0	0	0	0
sucB	b0727	761522	762739	16.4063	2	7	1	0.517242	1.16284	0.258728
sucC	b0728	763014	764180	16.4384	0	1	0	0	0.17338	0
sucD	b0729	764180	765049	16.4635	18	2476	15	6.51725	575.839	5.43329
mngR	b0730	765153	765875	16.5001	0	29	14	0	8.11577	6.10212
mngA	b0731	765984	767960	16.5024	1	35	9	0.159333	3.58205	1.43459
mngB	b0732	767978	770611	16.5454	197	1924	786	23.5593	147.795	94.0367
cydA	b0733	771458	773026	16.6203	0	1	0	0	0.128958	0
cydB	b0734	773042	774181	16.6545	1	1	4	0.276316	0.177486	1.10572
cydX	b4515	774196	774309	16.6793	0	0	0	0	0	0
ybgE	b0735	774309	774602	16.6818	35	196	72	37.5001	134.89	77.1749
ybgC	b0736	774752	775156	16.6913	0	0	0	0	0	0
tolQ	b0737	775153	775845	16.6999	0	0	0	0	0	0
tolR	b0738	775849	776277	16.7149	0	0	0	0	0	0
tolA	b0739	776342	777607	16.7256	0	0	0	0	0	0
tolB	b0740	777740	779032	16.7557	0	4	0	0	0.625938	0
pal	b0741	779067	779588	16.7843	0	0	0	0	0	0
ybgF	b0742	779598	780389	16.7957	1811	58	6	720.286	14.8174	2.38735
lysT	b0743	780554	780629	16.8163	0	0	0	0	0	0
valT	b0744	780765	780840	16.8208	1	76	0	4.14474	202.334	0
lysW	b0745	780843	780918	16.8225	0	0	0	0	0	0
valZ	b0746	781068	781143	16.8274	0	0	0	0	0	0
lysY	b0747	781147	781222	16.8291	0	0	0	0	0	0
lysZ	b0748	781369	781444	16.8339	0	0	0	0	0	0
lysQ	b0749	781577	781652	16.8383	0	0	0	0	0	0
nadA	b0750	782085	783128	16.8493	0	1	0	0	0.193807	0
pnuC	b0751	783166	783885	16.8726	4	29	698	1.75	8.14958	305.502
zitB	b0752	783882	784823	16.9083	10	1830	172	3.34396	393.07	57.5398
ybgS	b0753	784937	785317	16.9189	0	362	19	0	192.244	15.7152
aroG	b0754	785633	786685	16.9257	2	8	14	0.598292	1.5372	4.18977
gpmA	b0755	786843	787595	16.968	0	59	0	0	15.8536	0
galM	b0756	787797	788837	16.9947	0	0	21	0	0	6.3571
galK	b0757	788831	789979	17.0194	0	2	0	0	0.352192	0
galT	b0758	789983	791029	17.042	0	0	0	0	0	0
galE	b0759	791039	792055	17.0641	0	2	1	0	0.397905	0.309863
modF	b0760	792316	793788	17.1014	880	372	40	188.188	51.0987	8.55752
modE	b0761	793856	794644	17.1199	2	0	24	0.798481	0	9.58572
acrZ	b0762	794773	794922	17.1226	0	56	1	0	75.5382	2.10087
modA	b0763	795089	795862	17.1294	0	394	2	0	102.997	0.814291
modB	b0764	795862	796551	17.1461	6	434	281	2.73914	127.265	128.336
modC	b0765	796554	797612	17.161	1	363	34	0.297451	69.3554	10.1175
ybhA	b0766	797613	798431	17.2014	4356	761	678	1675.39	188.006	260.877
pgl	b0767	798586	799581	17.2048	1	0	0	0.316266	0	0
ybhD	b0768	799622	800575	17.2476	14	804	1268	4.62265	170.521	418.853
ybhH	b0769	800759	801811	17.2516	9	25	1669	2.69231	4.80376	499.481
ybhI	b0770	801887	803320	17.2759	44	8068	791	9.66529	1138.38	173.827
ybhJ	b0771	803503	805764	17.3107	30	1916	1608	4.17773	171.385	224.019
ybhC	b0772	805998	807281	17.3921	90	58	19	22.0795	9.13972	4.66315
ybhB	b0773	807433	807909	17.4056	0	0	0	0	0	0
bioA	b0774	807968	809257	17.4347	0	0	1	0	0	0.244287
bioB	b0775	809344	810384	17.4366	0	1	0	0	0.194365	0
bioF	b0776	810381	811535	17.4589	1	0	0	0.272728	0	0
bioC	b0777	811522	812277	17.4835	0	0	0	0	0	0
bioD	b0778	812270	812947	17.4996	0	0	0	0	0	0
uvrB	b0779	813526	815547	17.5266	1	161	58	0.155787	16.1107	9.03936
ybhK	b0780	815739	816647	17.5939	2	668	6	0.693071	148.69	2.08007
moaA	b0781	817044	818033	17.6024	115	60	1	36.591	12.2627	0.318314
moaB	b0782	818055	818567	17.6242	0	1	14	0	0.394414	8.60006
moaC	b0783	818570	819055	17.6353	26	38	0	16.8519	15.8204	0
moaD	b0784	819048	819293	17.6456	19593	104	78	25088.6	85.5398	99.9195
moaE	b0785	819295	819747	17.6509	195	848	2	135.596	378.763	1.39131
ybhL	b0786	819884	820588	17.6636	10	530	2296	4.46809	152.11	1026.3
ybhM	b0787	820793	821506	17.6832	9	1961	91	3.9706	555.711	40.1637
ybhN	b0788	821542	822498	17.7199	14	3401	46	4.60816	719.059	15.1473
clsB	b0789	822498	823739	17.7467	20	216	74	5.07247	35.1886	18.7759
ybhP	b0790	823736	824497	17.763	0	1	0	0	0.265531	0
ybhQ	b0791	824630	825040	17.7659	3	71	420	2.29927	34.9532	322.031
ybhR	b0792	825002	826108	17.7977	0	157	22	0	28.696	6.26276
ybhS	b0793	826119	827252	17.8224	7231	934	3477	2008.62	166.649	966.234
ybhF	b0794	827245	828981	17.8596	13	2795	23	2.35752	325.576	4.17271
ybhG	b0795	828974	829972	17.881	0	636	4	0	128.814	1.26178
ybiH	b0796	829972	830643	17.8954	0	136	50	0	40.9486	23.4472
rhlE	b0797	830872	832236	17.9004	270	403	119	62.3078	59.7368	27.4729
ybiA	b0798	832468	832950	17.9451	0	28	21	0	11.7295	13.7013
dinG	b0799	833070	835220	17.9477	2	52	217	0.292888	4.8914	31.7914
ybiB	b0800	835248	836210	17.9946	0	46	69	0	9.66499	22.5795
ybiC	b0801	836351	837436	18.0184	0	37	2	0	6.89353	0.580351
ybiJ	b0802	837665	837925	18.0523	0	0	1	0	0	1.2074
ybiI	b0803	838190	838456	18.0637	0	0	0	0	0	0
ybiX	b0804	838530	839207	18.0799	0	0	0	0	0	0
fiu	b0805	839249	841531	18.13	1	6	3	0.137977	0.531759	0.414101
mcbA	b0806	841796	842056	18.1413	6	1	0	7.24139	0.775228	0
rlmF	b0807	842332	843258	18.1472	100	709	198	33.9806	154.752	67.3095
ybiO	b0808	843255	845480	18.2151	7	2600	255	0.990568	236.33	36.0999
glnQ	b0809	845741	846463	18.2362	1	9	1	0.435686	2.51869	0.435865
glnP	b0810	846460	847119	18.2504	168	3	2	80.182	0.919702	0.954941
glnH	b0811	847258	848004	18.2694	7	1057	501	2.95181	286.302	211.353
dps	b0812	848408	848911	18.289	82	9156	1576	51.2501	3675.74	985.409
rhtA	b0813	849210	850097	18.3145	37	406	17	13.125	92.5088	6.03291
ompX	b0814	850450	850965	18.3221	4	609	4	2.44187	238.802	2.44287
opgE	b0815	851014	852597	18.3684	74	561	7	14.7159	71.6601	1.39262
mntS	b4705	852869	852997	18.377	1	132	0	2.44187	207.04	0
mntR	b0817	853183	853650	18.381	2	1020	3	1.34616	440.985	2.02007
ybiR	b0818	853647	854765	18.391	88	4770	2075	24.7722	862.498	584.358
ldtB	b0819	854824	855744	18.4362	0	15	72	0	3.29535	24.6356
ybiT	b0820	855963	857555	18.4409	12	787	12	2.37289	99.9606	2.37387
ybiU	b0821	857796	859061	18.5077	2	46	229	0.497631	7.3518	57.0023
ybiV	b0822	859213	860028	18.5285	0	1	0	0	0.247959	0
ybiW	b0823	860174	862606	18.584	18	2129	1167	2.33046	177.053	151.154
ybiY	b0824	862612	863511	18.6035	356	3	76	124.6	0.674448	26.611
fsaA	b0825	863642	864304	18.6063	13	15	951	6.17648	4.5777	452.02
moeB	b0826	864380	865129	18.6384	10	8	645	4.20001	2.15823	271.012
moeA	b0827	865129	866364	18.665	2212	239	274	563.739	39.1245	69.8591
iaaA	b0828	866568	867533	18.6694	29	55	311	9.45654	11.5201	101.455
gsiA	b0829	867520	869391	18.6899	460	2031	1484	77.404	219.52	249.815
gsiB	b0830	869411	870949	18.7306	35	243	162	7.16376	31.9475	33.1716
gsiC	b0831	870967	871887	18.7642	14	22	53	4.78828	4.83318	18.1346
gsiD	b0832	871890	872801	18.784	46	378	5	15.8882	83.8623	1.72769
yliE	b0833	872979	875327	18.8075	27	429	4	3.6207	36.9525	0.536621
yliF	b0834	875335	876663	18.8583	6	1878	8	1.42212	285.917	1.89695
rimO	b0835	876710	878035	18.9164	1	15	196	0.237557	2.28885	46.5804
bssR	b0836	878248	878631	18.921	1	0	79	0.820314	0	64.8316
yliI	b0837	878742	879857	18.9317	0	68	2	0	12.3286	0.56475
gstB	b0838	879854	880480	18.9691	5	26	101	2.51197	8.39026	50.7627
dacC	b0839	880727	881929	18.9744	15	1736	24	3.92769	291.981	6.2869
deoR	b0840	881976	882734	19.0177	0	36	2	0	9.59689	0.830384
ybjG	b0841	882792	883388	19.0318	3	259	3	1.58292	87.7799	1.58357
mdfA	b0842	883673	884905	19.0379	7	1712	29	1.78832	280.938	7.41183
ybjH	b0843	884946	885230	19.0714	4	282	417	4.42106	200.205	461.086
ybjI	b0844	885316	886131	19.0909	184	952	6	71.0296	236.057	2.31714
ybjJ	b0845	886131	887339	19.1169	3	503	150	0.781639	84.1805	39.0981
rcdA	b0846	887423	887959	19.1187	0	0	1	0	0	0.586835
rybB	b4417	887976	888054	19.1323	0	0	0	0	0	0
ybjL	b0847	888134	889819	19.1703	1565	363	880	292.394	43.5631	164.481
ybjM	b0848	890089	890466	19.1761	2	538	45	1.66667	287.979	37.5156
grxA	b0849	890496	890753	19.1904	0	30	33	0	23.5273	40.3074
ybjC	b0850	890913	891200	19.1939	3	310	378	3.28126	217.791	413.609
nfsA	b0851	891184	891906	19.1997	1	9	243	0.435686	2.51869	105.915
rimK	b0852	891967	892869	19.2166	3	2380	74	1.04651	533.285	25.8247
ybjN	b0853	892957	893433	19.2379	0	0	0	0	0	0
potF	b0854	893784	894896	19.2557	3	1346	4	0.849058	244.692	1.13255
potG	b0855	894991	896124	19.2817	0	67	19	0	11.9545	5.27997
potH	b0856	896134	897087	19.3064	0	83	17	0	17.6035	5.61554
potI	b0857	897084	897929	19.3268	1	1	1	0.372341	0.239166	0.372495
ybjO	b0858	897989	898477	19.3463	0	1	0	0	0.413772	0
rlmC	b0859	898518	899645	19.3577	3	461	34	0.837768	82.6916	9.49862
artJ	b0860	899844	900575	19.402	2	70	559	0.860657	19.3489	240.653
artM	b0861	900866	901534	19.4227	6	844	5	2.82512	255.262	2.35524
artQ	b0862	901534	902250	19.4381	8	1889	171	3.51465	533.068	75.1567
artI	b0863	902257	902988	19.454	16	394	9	6.88526	108.907	3.87456
artP	b0864	903006	903734	19.4701	484	136	27	209.136	37.7469	11.6715
ybjP	b0865	903952	904467	19.4859	0	4	0	0	1.56848	0
ybjQ	b0866	904593	904916	19.4886	0	97	106	0	60.5754	103.098
amiD	b0867	904913	905743	19.4955	933	1945	126	353.665	473.575	47.7815
ybjS	b0868	905740	906753	19.5351	2	172	257	0.621303	34.321	79.8704
ybjT	b0869	906852	908282	19.5681	1189	19	303	261.73	2.68648	66.7258
ltaE	b0870	908293	909294	19.5899	718	843	6	225.719	170.227	1.88701
poxB	b0871	909331	911049	19.6277	5	600	544	0.916232	70.6228	99.7272
hcr	b0872	911182	912150	19.6514	689	284	4	223.979	59.3013	1.30085
hcp	b0873	912162	913814	19.6873	8	683	163	1.5245	83.6022	31.0746
ybjE	b0874	913958	914857	19.7097	488	801	177	170.8	180.078	61.9757
aqpZ	b0875	915352	916047	19.7354	309	10755	720	139.849	3126.59	325.997
ybjD	b0876	916473	918131	19.7445	28	4314	1467	5.31647	526.143	278.66
ybjX	b0877	918128	919120	19.8016	4542	61	98	1440.82	12.4294	31.1005
macA	b0878	919235	920350	19.804	30	2664	227	8.46776	482.992	64.0992
macB	b0879	920347	922293	19.828	55	1553	113	8.89832	161.39	18.2896
cspD	b0880	922366	922590	19.8763	0	189	1	0	169.961	1.40058
clpS	b0881	922913	923233	19.8833	4	0	103	3.92524	0	101.117
clpA	b0882	923264	925540	19.8908	2	951	52	0.27668	84.506	7.19666
serW	b0883	925884	925971	19.9492	0	0	0	0	0	0
infA	b0884	926225	926443	19.9593	0	0	0	0	0	0
aat	b0885	926728	927432	19.9806	1	299	0	0.446809	85.8128	0
cydC	b0886	927474	929195	20.0186	0	1	0	0	0.1175	0
cydD	b0887	929196	930962	20.0567	6	10	4	1.06961	1.14507	0.713369
trxB	b0888	931085	932050	20.0801	1	0	31	0.326088	0	10.1129
lrp	b0889	932595	933089	20.0919	0	0	0	0	0	0
ftsK	b0890	933224	937213	20.1054	1	0	0	0.0789475	0	0
lolA	b0891	937372	937983	20.1948	0	1	0	0	0.330612	0
rarA	b0892	937994	939337	20.2082	0	26	16	0	3.91421	3.75156
serS	b0893	939428	940720	20.2391	0	0	0	0	0	0
dmsA	b0894	940959	943403	20.2721	7	272	1042	0.901842	22.5092	134.301
dmsB	b0895	943414	944031	20.325	0	0	0	0	0	0
dmsC	b0896	944033	944896	20.3383	5	87	415	1.82292	20.374	151.365
ycaC	b0897	944931	945557	20.3711	0	0	14	0	0	7.03641
ycaD	b0898	945871	947019	20.3779	0	363	37	0	63.9229	10.1478
ycaM	b0899	947229	948659	20.4072	2	480	221	0.440252	67.869	48.668
ycaN	b0900	948660	949568	20.4575	107	2494	235	37.0793	555.14	81.4694
ycaK	b0901	949668	950258	20.4597	897	21966	994	478.097	7520.27	530.017
pflA	b0902	950340	951080	20.4901	0	34	6	0	9.2839	2.55167
pflB	b0903	951272	953554	20.5434	320	709	161	44.1525	62.8362	22.2234
focA	b0904	953609	954466	20.5631	0	86	1	0	20.2806	0.367285
ycaO	b0905	954872	956632	20.6097	93	14872	259	16.6355	1708.76	46.348
ycaP	b0906	956762	957454	20.6125	2	14	80	0.909093	4.08756	36.3787
serC	b0907	957653	958741	20.6317	0	1	1	0	0.185798	0.289376
aroA	b0908	958812	960095	20.6567	0	2	0	0	0.315163	0
ycaL	b0909	960264	961028	20.688	5	1264	6	2.05883	334.315	2.47161
cmk	b0910	961201	961884	20.7082	0	2	1	0	0.591621	0.460717
rpsA	b0911	961995	963668	20.7253	2	1	1	0.376345	0.120869	0.18825
ihfB	b0912	963828	964112	20.7648	1	1	10	1.10527	0.709945	11.0572
ycaI	b0913	964320	966584	20.7754	33	428	644	4.58941	38.2336	89.6001
msbA	b0914	966621	968369	20.8249	1	0	1	0.180103	0	0.180178
lpxK	b0915	968366	969352	20.8625	0	1	0	0	0.204999	0
ycaQ	b0916	969389	970621	20.8846	3	64	18	0.766425	10.5024	4.60045
ycaR	b0917	970673	970855	20.9122	0	0	0	0	0	0
kdsB	b0918	970852	971598	20.9161	0	0	0	0	0	0
ycbJ	b0919	971752	972645	20.9355	6	1053	74	2.1141	238.32	26.0846
elyC	b0920	972622	973401	20.971	1	115	269	0.403847	29.8314	108.68
smtA	b0921	973537	974322	20.9739	24	502	6977	9.61834	129.226	2797.29
mukF	b0922	974319	975641	20.9908	0	4	1	0	0.611744	0.238194
mukE	b0923	975622	976326	21.0189	1	0	1	0.446809	0	0.446994
mukB	b0924	976326	980786	21.034	7	17	9	0.494285	0.771057	0.635771
ldtD	b0925	981047	982894	21.1357	19	511	1650	3.23864	55.9485	281.367
ycbK	b0926	983075	983623	21.1794	0	0	29	0	0	16.6462
ycbL	b0927	983650	984297	21.1918	4	75	192	1.94445	23.4183	93.372
aspC	b0928	984519	985709	21.2362	0	0	0	0	0	0
ompF	b0929	985894	986982	21.2636	0	6	0	0	1.11479	0
asnS	b0930	987585	988985	21.3067	0	1	1	0	0.144421	0.224933
pncB	b0931	989154	990356	21.3363	170	68	27	44.5138	11.437	7.07276
pepN	b0932	990622	993234	21.342	19	173	614	2.29048	13.396	74.0491
ssuB	b0933	993277	994044	21.4157	0	22	0	0	5.79604	0
ssuC	b0934	994041	994832	21.4327	1	3	0	0.397728	0.766418	0
ssuD	b0935	994843	995988	21.4576	33	2580	11	9.0707	455.517	3.02481
ssuA	b0936	995985	996944	21.4782	1	240	41	0.328126	50.5836	13.4587
ssuE	b0937	996937	997512	21.4905	4	314	53	2.1875	110.3	28.9964
elfA	b0938	997868	998407	21.4981	0	274	49	0	102.666	28.5952
elfD	b0939	998490	999191	21.5115	2	133	54	0.897438	38.334	24.2408
elfC	b0940	999216	1001816	21.5272	163	833	1168	19.7405	64.7999	141.512
elfG	b0941	1001807	1002877	21.583	272	642	96	80.0002	121.287	28.247
ycbU	b0942	1002889	1003431	21.6063	1	195	5	0.580112	72.6615	2.90176
ycbV	b0943	1003439	1003954	21.6181	0	0	11	0	0	6.7179
ycbF	b0944	1003947	1004657	21.6291	34	65	8	15.0633	18.4975	3.54577
pyrD	b0945	1004768	1005778	21.6468	0	0	0	0	0	0
zapC	b0946	1005952	1006494	21.6723	1	27	0	0.580112	10.0608	0
ycbX	b0947	1006491	1007600	21.7078	8	1593	14	2.27027	290.377	3.97462
rlmL	b0948	1007844	1009952	21.713	60	219	272	8.96161	21.0105	40.6427
uup	b0949	1009964	1011871	21.7587	4170	809	18	688.445	85.7907	2.97293
pqiA	b0950	1012001	1013254	21.8026	0	3	81	0	0.484054	20.3553
pqiB	b0951	1013259	1014899	21.8297	11	19	1	2.11152	2.34269	0.192036
pqiC	b0952	1014896	1015459	21.865	8	300	590	4.46809	107.625	329.658
rmf	b0953	1015715	1015882	21.8826	0	0	0	0	0	0
fabA	b0954	1015952	1016470	21.8989	0	2	0	0	0.779709	0
ycbZ	b0955	1016539	1018299	21.9383	3	445	61	0.536628	51.1294	10.9159
matP	b0956	1018485	1018937	21.9423	0	1	0	0	0.446654	0
ompA	b0957	1019013	1020053	21.9761	0	0	0	0	0	0
sulA	b0958	1020410	1020919	21.9947	47	1202	492	29.0295	476.875	304.008
sxy	b0959	1021138	1021767	21.9995	656	3233	581	328.001	1038.33	290.62
yccS	b0960	1021730	1023883	22.0586	296	7158	179	43.287	672.382	26.1877
yccF	b0961	1023902	1024348	22.0686	12	2459	18	8.45639	1113.07	12.6898
helD	b0962	1024471	1026525	22.0713	4	354	770	0.61314	34.8547	118.078
mgsA	b0963	1026557	1027015	22.1261	5	14	0	3.43138	6.17142	0
yccT	b0964	1027111	1027773	22.1424	58	1	38	27.5566	0.30518	18.0618
yccU	b0965	1027946	1028359	22.1461	0	163	3	0	79.6631	2.28356
hspQ	b0966	1028404	1028721	22.1628	0	0	0	0	0	0
rlmI	b0967	1028779	1029969	22.1897	4	1781	10	1.05794	302.567	2.64593
yccX	b0968	1030064	1030342	22.1918	0	0	0	0	0	0
tusE	b0969	1030339	1030668	22.2048	0	0	0	0	0	0
yccA	b0970	1030759	1031418	22.2209	4	94	388	1.90909	28.8173	185.259
serT	b0971	1031625	1031712	22.2273	0	0	0	0	0	0
hyaA	b0972	1032139	1033257	22.2365	3	160	4	0.844506	28.9308	1.12647
hyaB	b0973	1033254	1035047	22.2605	3	809	42	0.526757	91.2422	7.37764
hyaC	b0974	1035066	1035773	22.2995	0	1	0	0	0.285783	0
hyaD	b0975	1035770	1036357	22.3147	3	1289	6	1.60715	443.553	3.21562
hyaE	b0976	1036354	1036752	22.3273	0	65	0	0	32.9618	0
hyaF	b0977	1036749	1037606	22.3358	0	5	4	0	1.17911	1.46914
cbdA	b0978	1037740	1039284	22.3571	4	1613	35	0.815536	211.24	7.13888
cbdB	b0979	1039296	1040432	22.3906	17	3658	1474	4.70977	650.958	408.534
cbdX	b4592	1040445	1040537	22.4154	0	0	1	0	0	3.3885
appA	b0980	1040617	1041915	22.4191	6	82	20	1.45497	12.7725	4.8519
etk	b0981	1042030	1044210	22.4965	14	1772	1327	2.02201	164.391	191.737
etp	b0982	1044230	1044676	22.5066	10	4046	16	7.04699	1831.42	11.2798
gfcE	b0983	1044664	1045803	22.5308	2	364	8	0.552633	64.605	2.21144
gfcD	b0984	1045849	1047945	22.577	125	2072	585	18.7769	199.922	87.912
gfcC	b0985	1047945	1048691	22.5931	13	44	2226	5.48194	11.918	939.064
gfcB	b0986	1048688	1049332	22.6069	104	3936	276	50.7908	1234.71	134.847
gfcA	b0987	1049439	1049744	22.6157	0	40	3	0	26.4489	3.08952
insA	b4516	1049833	1050108	22.6236	0	0	0	0	0	0
insB1	b0988	1050027	1050530	22.6327	0	0	0	0	0	0
cspH	b0989	1050963	1051175	22.6466	3	5	1	4.43663	4.74963	1.47949
cspG	b0990	1051461	1051673	22.6527	0	0	0	0	0	0
ymcE	b0991	1051847	1052077	22.661	2	8	0	2.72728	7.00725	0
gnsA	b4517	1052067	1052240	22.6658	0	0	0	0	0	0
yccM	b0992	1052289	1053362	22.6937	1367	30	815	400.937	5.6518	239.135
torS	b0993	1053434	1056178	22.7544	434	226	19	49.8034	16.6585	2.18123
torT	b0994	1056261	1057289	22.7561	24	1	40	7.34695	0.196632	12.25
torR	b0995	1057262	1057954	22.7926	109	40	9	49.5456	11.6788	4.09261
torC	b0996	1058084	1059256	22.7954	2	80	79	0.537085	13.7995	21.2236
torA	b0997	1059256	1061802	22.8207	15	3982	1186	1.85513	316.331	146.739
torD	b0998	1061799	1062398	22.8755	0	0	0	0	0	0
cbpM	b0999	1062550	1062855	22.8982	0	0	0	0	0	0
cbpA	b1000	1062855	1063775	22.918	0	11	0	0	2.41659	0
yccE	b1001	1064036	1065292	22.9236	0	0	1	0	0	0.250701
agp	b1002	1065585	1066826	22.957	25	988	609	6.34059	160.955	154.521
yccJ	b1003	1066864	1067091	22.9895	0	23	0	0	20.4109	0
wrbA	b1004	1067112	1067708	23.0028	0	312	158	0	105.743	83.4014
ymdF	b4518	1068081	1068254	23.0108	0	0	0	0	0	0
rutG	b1006	1068511	1069839	23.0487	0	3	6	0	0.456737	1.42271
rutF	b1007	1069860	1070354	23.0598	0	89	0	0	36.3793	0
rutE	b1008	1070365	1070955	23.0727	3	97	17	1.59899	33.2089	9.06467
rutD	b1009	1070965	1071765	23.0902	3	226	280	1.17978	57.0881	110.158
rutC	b1010	1071773	1072159	23.0987	73	0	3	59.4187	0	2.44287
rutB	b1011	1072171	1072863	23.1138	1	183	2	0.454546	53.4303	0.909468
rutA	b1012	1072863	1074011	23.1386	4	1206	10	1.09661	212.372	2.74265
rutR	b1013	1074242	1074880	23.1435	13	3178	148	6.40846	1006.29	72.988
putA	b1014	1074920	1078882	23.2435	7	1084	163	0.556398	55.3446	12.9615
putP	b1015	1079305	1080813	23.2526	6	465	65	1.25249	62.3496	13.5742
efeU	b4490	1081356	1082185	23.2968	4	543	0	1.51808	132.371	0
efeO	b1018	1082243	1083370	23.3159	0	62	36	0	11.1212	10.0574
efeB	b1019	1083376	1084647	23.3403	0	451	36	0	71.7396	8.91879
phoH	b1020	1084992	1086056	23.3751	1	2	19	0.295775	0.379971	5.62205
pgaD	b1021	1086106	1086519	23.408	26	4771	188	19.7826	2331.73	143.103
pgaC	b1022	1086521	1087846	23.4366	0	4	27	0	0.61036	6.41669
pgaB	b1023	1087839	1089857	23.4799	107	848	68	16.6939	84.9825	10.6136
pgaA	b1024	1089866	1092289	23.5323	12	2025	678	1.55941	169.029	88.143
ycdT	b1025	1092876	1094234	23.545	1	1	4	0.231789	0.148885	0.927537
insF1	b1026	1094275	1095141	23.5751	0	0	0	0	0	0
insE1	b1027	1095138	1095437	23.5937	0	0	0	0	0	0
ymdE	b1028	1095505	1095846	23.6016	3	113	1	2.76316	66.8532	0.921435
ycdU	b1029	1095843	1096829	23.6089	9	1546	211	2.87235	316.929	67.3684
serX	b1032	1097565	1097652	23.6479	0	0	0	0	0	0
ghrA	b1033	1097886	1098824	23.6529	202	211	5	67.7637	45.466	1.67801
ycdX	b1034	1098879	1099616	23.6743	12	466	140	5.12196	127.761	59.7809
ycdY	b1035	1099640	1100194	23.6907	6	8	1321	3.40541	2.91653	750.068
ycdZ	b1036	1100296	1100787	23.7048	2	1048	28	1.28049	430.989	17.9343
csgG	b1037	1100851	1101684	23.7347	12	2193	185	4.53238	532.038	69.9031
csgF	b1038	1101711	1102127	23.7443	0	0	11	0	0	8.3128
csgE	b1039	1102152	1102541	23.7532	0	33	107	0	17.1206	86.4589
csgD	b1040	1102546	1103196	23.7673	0	0	0	0	0	0
csgB	b1041	1103951	1104406	23.7836	0	0	0	0	0	0
csgA	b1042	1104447	1104902	23.7943	0	97	21	0	43.0404	14.5126
csgC	b1043	1104961	1105293	23.8053	0	4	1	0	2.43044	0.946338
ymdA	b1044	1105414	1105725	23.8151	0	562	0	0	364.461	0
ymdB	b1045	1105820	1106353	23.8238	2	602	10	1.17978	228.1	5.90132
clsC	b1046	1106355	1107776	23.8354	0	28	35	0	3.98408	7.75638
opgC	b1047	1107784	1108941	23.8911	0	80	4	0	13.9782	1.08853
opgG	b1048	1109335	1110870	23.8996	14	287	2367	2.8711	37.806	485.621
opgH	b1049	1110863	1113406	23.9325	17	1365	2830	2.10496	108.564	350.558
yceK	b1050	1113579	1113806	23.991	0	0	0	0	0	0
msyB	b1051	1113807	1114181	24.004	3	350	1	2.52	188.845	0.840348
mdtG	b1053	1114264	1115490	24.0322	2	367	53	0.513448	60.5189	13.612
lpxL	b1054	1115662	1116582	24.0557	0	0	0	0	0	0
yceA	b1055	1116807	1117859	24.0605	286	1306	204	85.5557	250.949	61.051
yceI	b1056	1117901	1118476	24.0965	0	0	0	0	0	0
yceJ	b1057	1118480	1119046	24.1088	162	1	32	90.0002	0.356851	17.7852
yceO	b1058	1119307	1119447	24.1174	0	0	0	0	0	0
solA	b1059	1119468	1120586	24.142	5	413	4	1.40751	74.6775	1.12647
bssS	b1060	1120701	1120955	24.1499	97	137	0	119.824	108.705	0
dinI	b1061	1121242	1121487	24.1614	0	0	1	0	0	1.28102
pyrC	b1062	1121561	1122607	24.1855	0	0	1	0	0	0.300984
yceB	b1063	1122713	1123273	24.1999	2	239	0	1.123	86.1995	0
grxB	b1064	1123407	1124054	24.2167	8	1607	36	3.8889	501.777	17.5073
mdtH	b1065	1124118	1125326	24.2441	97	3206	50	25.273	536.546	13.0327
rimJ	b1066	1125562	1126146	24.2492	2	734	1	1.07693	253.869	0.538685
yceH	b1067	1126157	1126804	24.262	16	263	22	7.77779	82.1203	10.6989
yceM	b1068	1126806	1127729	24.276	320	15	218	109.091	3.28465	74.349
murJ	b1069	1127839	1129374	24.2982	0	1	1	0	0.131728	0.205163
flgN	b1070	1129414	1129830	24.3411	2	0	0	1.51079	0	0
flgM	b1071	1129835	1130128	24.3475	3	32	309	3.21429	22.0228	331.209
flgA	b1072	1130204	1130863	24.3634	0	0	2	0	0	0.954941
flgB	b1073	1131018	1131434	24.3667	1	1	3	0.755397	0.485214	2.26713
flgC	b1074	1131438	1131842	24.3758	0	1	3	0	0.499591	2.3343
flgD	b1075	1131854	1132549	24.3847	0	63	0	0	18.3148	0
flgE	b1076	1132574	1133782	24.4002	46	24	316	11.9851	4.01656	82.3667
flgF	b1077	1133802	1134557	24.4267	31	1742	208	12.9167	466.226	86.7026
flgG	b1078	1134729	1135511	24.4467	0	9	1	0	2.32568	0.402466
flgH	b1079	1135564	1136262	24.4647	0	48	11	0	13.8942	4.95914
flgI	b1080	1136274	1137371	24.4799	6	791	453	1.72131	145.762	130.013
flgJ	b1081	1137371	1138312	24.5036	8	153	34	2.67516	32.8632	11.3741
flgK	b1082	1138378	1140021	24.5253	0	27	45	0	3.32301	8.62584
flgL	b1083	1140033	1140986	24.5609	0	79	44	0	16.7552	14.5343
rne	b1084	1141182	1144367	24.6543	10	12	2	0.988703	0.762088	0.197822
yceQ	b1085	1144502	1144822	24.6572	0	0	0	0	0	0
rluC	b1086	1144940	1145899	24.6666	498	285	50	163.407	60.068	16.4131
yceF	b1087	1146011	1146595	24.7023	4	1177	22	2.15385	407.09	11.8511
psrD	b4418	1146589	1146757	24.7022	0	0	0	0	0	0
yceD	b1088	1146794	1147315	24.7066	0	1	0	0	0.387614	0
rpmF	b1089	1147367	1147540	24.7189	0	0	0	0	0	0
plsX	b1090	1147621	1148691	24.7244	1682	2555	107	494.707	482.693	31.4836
fabH	b1091	1148759	1149712	24.7489	1	2	1	0.330189	0.424181	0.330326
fabD	b1092	1149728	1150657	24.7698	1	5	1	0.33871	1.08782	0.33885
fabG	b1093	1150670	1151404	24.7901	0	0	0	0	0	0
acpP	b1094	1151615	1151851	24.8105	0	0	0	0	0	0
fabF	b1095	1151939	1153180	24.8174	14	6008	254	3.55073	978.764	64.447
pabC	b1096	1153300	1154109	24.8468	1	1	2	0.38889	0.249796	0.7781
yceG	b1097	1154112	1155134	24.8643	7	109	0	2.15543	21.5586	0
tmk	b1098	1155124	1155765	24.8861	0	2	0	0	0.630325	0
holB	b1099	1155762	1156766	24.8998	3	4	0	0.9403	0.805311	0
ycfH	b1100	1156777	1157574	24.9217	5	389	0	1.97369	98.6317	0
ptsG	b1101	1157869	1159302	24.9452	9	702	7	1.97699	99.0508	1.53829
fhuE	b1102	1159362	1161551	25.0245	8	2522	525	1.15069	233.008	75.545
hinT	b1103	1161885	1162244	25.0317	2	622	1	1.75	349.589	0.875363
ycfL	b1104	1162247	1162624	25.0395	2	356	91	1.66667	190.558	75.8648
lpoB	b1105	1162638	1163279	25.0479	1	91	1	0.490655	28.6798	0.490858
thiK	b1106	1163260	1164084	25.0613	0	205	1	0	50.277	0.381977
nagZ	b1107	1164095	1165120	25.0793	7	1817	590	2.14913	358.325	181.215
ycfP	b1108	1165143	1165685	25.1019	0	129	1	0	48.0684	0.580351
ndh	b1109	1166085	1167389	25.1222	18	0	0	4.34484	0	0
ycfJ	b1110	1167599	1168138	25.1548	1	246	45	0.583334	92.1746	26.2609
ycfQ	b1111	1168200	1168832	25.1814	0	41	3	0	13.1054	1.49351
bhsA	b1112	1169073	1169330	25.1866	0	0	0	0	0	0
ldtC	b1113	1169412	1170374	25.2146	0	104	2	0	21.8513	0.654477
mfd	b1114	1170518	1173964	25.2919	6	1306	567	0.548304	76.6605	51.8361
ycfT	b1115	1174092	1175165	25.3178	2	272	28	0.586593	51.243	8.2157
lolC	b1116	1175427	1176626	25.3235	1	1	0	0.262501	0.168612	0
lolD	b1117	1176619	1177320	25.3491	0	0	0	0	0	0
lolE	b1118	1177320	1178564	25.3642	0	0	0	0	0	0
nagK	b1119	1178593	1179504	25.3917	0	23	2	0	5.10273	0.691076
cobB	b1120	1179631	1180359	25.414	0	0	5	0	0	2.16139
ycfZ	b1121	1180479	1181267	25.4493	0	90	2	0	23.08	0.79881
ymfA	b1122	1181264	1181725	25.4591	0	130	17	0	56.9339	11.5957
potD	b1123	1181783	1182829	25.4829	74	79	372	22.2637	15.2669	111.966
potC	b1124	1182826	1183620	25.5	2	797	85	0.792454	202.843	33.6932
potB	b1125	1183617	1184444	25.5177	0	2	0	0	0.488731	0
potA	b1126	1184458	1185594	25.5425	170	32	2	47.0977	5.69455	0.55432
pepT	b1127	1185844	1187070	25.5479	3	207	3	0.770173	34.1347	0.770491
roxA	b1128	1187119	1188240	25.5995	0	204	1	0	36.7881	0.280865
phoQ	b1129	1188316	1189776	25.6326	3	122	1	0.646819	16.8958	0.215695
phoP	b1130	1189776	1190447	25.6471	1	1	47	0.468751	0.301093	22.0404
purB	b1131	1190616	1191986	25.6802	0	1	0	0	0.147582	0
hflD	b1132	1191990	1192631	25.6941	2	146	0	0.98131	46.0138	0
mnmA	b1133	1192667	1193773	25.7187	0	1	0	0	0.182777	0
nudJ	b1134	1193827	1194288	25.7298	0	205	3	0	89.7804	2.0463
rluE	b1135	1194298	1194951	25.7441	0	1	0	0	0.30938	0
icd	b1136	1195123	1196373	25.7478	0	0	0	0	0	0
ymfD	b1137	1196867	1197532	25.7997	0	0	2	0	0	0.946338
ymfE	b1138	1197533	1198237	25.8149	0	0	0	0	0	0
lit	b1139	1198695	1199588	25.8247	169	1	0	59.5471	0.226325	0
intE	b1140	1199679	1200806	25.8702	1	199	19	0.279256	35.6955	5.30805
xisE	b1141	1200787	1201032	25.8751	3	731	1	3.84147	601.246	1.28102
ymfI	b1143	1201497	1201838	25.8851	0	0	0	0	0	0
ymfJ	b1144	1201776	1202084	25.8978	0	128	1	0	83.8149	1.01984
cohE	b1145	1202259	1202933	25.9161	0	0	0	0	0	0
croE	b1146	1203024	1203224	25.918	0	1	0	0	1.00664	0
ymfL	b1147	1203268	1203825	25.9233	3	3	1	1.69355	1.08782	0.56475
ymfM	b1148	1203822	1204160	25.9352	1	34	0	0.929205	20.2931	0
oweE	b4692	1204170	1204403	25.9427	0	0	0	0	0	0
aaaE	b4693	1204404	1205537	25.9477	1	140	8	0.277778	24.9796	2.22314
ymfR	b1150	1205549	1205731	25.9724	0	0	0	0	0	0
beeE	b1151	1205731	1206142	25.9763	1	60	4	0.764565	29.4662	3.05952
jayE	b1152	1206143	1206922	25.9852	0	43	177	0	11.1543	71.5104
ymfQ	b1153	1206913	1207497	26.0018	1	233	13	0.538463	80.5879	7.0029
stfP	b1154	1207501	1208130	26.0145	0	10	0	0	3.21166	0
tfaP	b1155	1208132	1208545	26.0281	1	600	56	0.760871	293.238	42.6264
tfaE	b1156	1208517	1209119	26.0493	1	30	16	0.522389	10.0664	8.36168
stfE	b1157	1209119	1209619	26.0601	1	191	25	0.628744	77.1375	15.7251
pinE	b1158	1209685	1210239	26.0615	0	121	90	0	44.1126	51.1023
mcrA	b1159	1210346	1211179	26.0758	0	0	0	0	0	0
icdC	b4519	1211413	1211577	26.0987	0	0	0	0	0	0
iraM	b1160	1211680	1212003	26.1115	0	0	0	0	0	0
ycgX	b1161	1212703	1213107	26.1352	0	0	0	0	0	0
bluR	b1162	1213328	1214059	26.1558	17	15	1282	7.31559	4.1462	551.909
bluF	b1163	1214264	1215475	26.1863	8	3562	188	2.07921	594.65	48.8817
ycgZ	b1164	1215789	1216025	26.193	0	0	0	0	0	0
ymgA	b1165	1216068	1216340	26.199	0	0	0	0	0	0
ariR	b1166	1216369	1216635	26.2055	0	0	0	0	0	0
ymgC	b1167	1216748	1216996	26.2137	0	0	0	0	0	0
ycgG	b1168	1217328	1218851	26.2262	4	1033	1	0.826773	137.147	0.206779
ymgF	b4520	1218983	1219201	26.2618	0	6	0	0	5.54341	0
ycgH	b4491	1219601	1222248	26.2751	111	96	269	13.2043	7.33539	32.0129
ymgD	b1171	1222305	1222634	26.3405	58	456	82	55.3637	279.589	78.3052
ymgG	b1172	1222644	1222988	26.3481	6422	8519	90	5863.58	4996.19	82.208
ymgI	b4593	1222990	1223163	26.3519	0	0	0	0	0	0
ymgJ	b4594	1223264	1223449	26.3541	0	0	0	0	0	0
ycgI	b4521	1223564	1223907	26.3605	0	2	0	0	1.17636	0
minE	b1174	1224279	1224545	26.3817	0	0	8	0	0	9.44212
minD	b1175	1224549	1225361	26.3992	0	0	1	0	0	0.387615
minC	b1176	1225385	1226080	26.4147	1	2	22	0.452587	0.581421	9.96103
ycgJ	b1177	1226600	1226968	26.4259	0	21	1	0	11.515	0.854013
pliG	b1178	1227071	1227472	26.4447	30	4693	1536	23.5075	2362.08	1204.08
ycgL	b1179	1227714	1228007	26.4499	0	2	0	0	1.37642	0
ycgM	b1180	1228079	1228738	26.4578	0	0	0	0	0	0
ycgN	b1181	1228815	1229276	26.4737	0	612	2	0	268.027	1.3642
hlyE	b1182	1229483	1230394	26.5077	0	0	0	0	0	0
umuD	b1183	1230767	1231186	26.5157	3	5	953	2.25	2.40874	715.046
umuC	b1184	1231186	1232454	26.5247	1	17	17	0.248227	2.71055	4.22161
dsbB	b1185	1232500	1233030	26.5645	40638	70302	1335	24107.3	26788.2	792.278
nhaB	b1186	1233176	1234717	26.6008	2	336	207	0.408561	44.0884	42.3035
fadR	b1187	1234938	1235657	26.6056	0	1	0	0	0.28102	0
ycgB	b1188	1235709	1237241	26.6552	3358	9322	1363	690.001	1230.37	280.185
dadA	b1189	1237571	1238869	26.6623	56	49	1	13.5797	7.63232	0.242595
dadX	b1190	1238879	1239949	26.6905	3	61	0	0.882355	11.5242	0
cvrA	b1191	1240335	1242071	26.7592	23	1938	1335	4.17099	225.748	242.199
ldcA	b1192	1242166	1243080	26.781	0	71	1	0	15.7003	0.344405
emtA	b1193	1243180	1243791	26.7831	0	11	159	0	3.63673	81.8722
ycgR	b1194	1243793	1244527	26.8122	6	1220	551	2.57143	335.848	236.241
ymgE	b1195	1244728	1244982	26.8165	1	0	12	1.2353	0	14.8297
ycgY	b1196	1245160	1245600	26.8258	0	1	74	0	0.458808	52.8791
treA	b1197	1245679	1247376	26.8735	3	12	3	0.556538	1.42993	0.556768
dhaM	b1198	1247696	1249114	26.911	9	998	14	1.99789	142.304	3.10911
dhaL	b1199	1249125	1249757	26.9248	5	1076	3	2.48816	343.937	1.49351
dhaK	b1200	1249768	1250838	26.9481	80	410	135	23.5295	77.4576	39.7224
dhaR	b1201	1251066	1252985	26.953	17	997	815	2.78907	105.066	133.766
ycgV	b1202	1253085	1255952	27.0583	12	1843	734	1.31799	130.022	80.6506
ychF	b1203	1256721	1257812	27.0984	6	4	1	1.73077	0.741152	0.288581
pth	b1204	1257929	1258513	27.1135	0	0	0	0	0	0
ychH	b1205	1258791	1259069	27.1195	0	0	0	0	0	0
dauA	b1206	1259124	1260803	27.1628	2	102	252	0.375001	12.2846	47.2696
prs	b1207	1260928	1261875	27.1859	0	1	0	0	0.213433	0
ispE	b1208	1262026	1262877	27.2075	2	5	5	0.739438	1.18741	1.84936
lolB	b1209	1262877	1263500	27.2209	0	0	0	0	0	0
hemA	b1210	1263714	1264970	27.2255	0	1	2	0	0.160966	0.501401
prfA	b1211	1265012	1266094	27.2535	0	0	0	0	0	0
prmC	b1212	1266094	1266927	27.2768	0	1	0	0	0.242607	0
ychQ	b1213	1266924	1267316	27.2947	2	170	1	1.60306	87.5238	0.801859
ychA	b1214	1267320	1268129	27.3032	2	355	34	0.777779	88.6774	13.2277
kdsA	b1215	1268165	1269019	27.3214	0	0	0	0	0	0
ldrA	b4419	1269168	1269275	27.3453	0	0	0	0	0	0
rdlA	b4420	1269323	1269389	27.3464	0	28	0	0	84.5577	0
ldrB	b4421	1269703	1269810	27.3569	0	0	0	0	0	0
rdlB	b4422	1269858	1269923	27.3579	64	0	0	305.455	0	0
ldrC	b4423	1270238	1270345	27.3684	0	0	0	0	0	0
rdlC	b4424	1270393	1270460	27.3694	0	0	0	0	0	0
chaA	b1216	1270749	1271849	27.4008	77	149	108	22.03	27.3822	30.912
chaB	b1217	1272119	1272349	27.4066	2	75	0	2.72728	65.693	0
chaC	b1218	1272507	1273202	27.415	1	443	103	0.452587	128.785	46.6357
ychN	b1219	1273246	1273599	27.4385	0	0	0	0	0	0
ychO	b1220	1273784	1275178	27.4425	4	894	8	0.903228	129.668	1.8072
narL	b1221	1275179	1275829	27.4865	2	151	227	0.967744	46.9316	109.884
narX	b1222	1275822	1277618	27.5251	1047	19	210	183.531	2.13932	36.8266
narK	b1223	1277957	1279348	27.5324	20	1123	1448	4.52587	163.234	327.808
narG	b1224	1279864	1283607	27.5735	32	2031	52	2.69231	109.76	4.37681
narH	b1225	1283604	1285142	27.654	4	595	52	0.818715	78.2255	10.6477
narJ	b1226	1285139	1285849	27.6871	0	194	1	0	55.208	0.443222
narI	b1227	1285849	1286526	27.7024	11	1241	1950	5.11063	370.35	906.349
rttR	b4425	1287066	1287236	27.7323	0	0	0	0	0	0
tpr	b1229	1287087	1287176	27.731	0	0	0	0	0	0
tyrV	b1230	1287244	1287328	27.7343	0	0	0	0	0	0
tyrT	b1231	1287538	1287622	27.7406	0	0	0	0	0	0
purU	b1232	1287782	1288624	27.7622	0	0	0	0	0	0
ychJ	b1233	1288674	1289132	27.7731	0	0	0	0	0	0
rssA	b1234	1289245	1290150	27.7756	0	420	2	0	93.7974	0.695653
rssB	b1235	1290242	1291255	27.797	1	0	0	0.310651	0	0
galU	b1236	1291457	1292365	27.8232	0	0	0	0	0	0
hns	b1237	1292509	1292922	27.8548	0	0	0	0	0	0
tdk	b1238	1293527	1294144	27.8678	0	12	0	0	3.92882	0
insZ	b4573	1294426	1295322	27.9065	0	227	11	0	51.2039	3.86448
adhE	b1241	1295446	1298121	27.9668	1	56	398	0.117713	4.2342	46.8692
ychE	b1242	1298598	1299245	27.9771	1	125	13	0.486112	39.0306	6.32207
oppA	b1243	1301182	1302813	28.0327	9	1524	68	1.73714	188.945	13.1304
oppB	b1244	1302899	1303819	28.0697	1465	10184	135	501.06	2237.32	46.1918
oppC	b1245	1303834	1304742	28.0899	31	6869	32	10.7426	1528.97	11.0937
oppD	b1246	1304754	1305767	28.1097	0	2	4	0	0.399082	1.24312
oppF	b1247	1305764	1306768	28.1314	3	154	378	0.9403	31.0045	118.527
yciU	b1248	1306821	1307150	28.1613	1	0	0	0.954547	0	0
clsA	b1249	1307185	1308645	28.1935	18	2129	311	3.88091	294.846	67.0812
yciY	b4595	1308788	1308961	28.1966	5	314	771	9.05174	365.132	1396.35
kch	b1250	1309016	1310269	28.2285	2	332	46	0.502393	53.5686	11.5598
yciI	b1251	1310569	1310865	28.2413	0	1	0	0	0.681261	0
tonB	b1252	1311089	1311808	28.2462	0	0	0	0	0	0
yciA	b1253	1311848	1312246	28.2711	0	0	1	0	0	0.789801
yciB	b1254	1312351	1312890	28.285	0	0	0	0	0	0
yciC	b1255	1312920	1313663	28.3016	2	384	49	0.846776	104.431	20.7546
ompW	b1256	1314020	1314658	28.3093	98	1022	145	48.31	323.608	71.5085
yciE	b1257	1314718	1315224	28.3353	0	0	0	0	0	0
yciF	b1258	1315270	1315770	28.347	102	1	0	64.1319	0.403861	0
yciG	b1259	1315856	1316035	28.3527	0	0	0	0	0	0
trpA	b1260	1316416	1317222	28.3783	0	1	0	0	0.250724	0
trpB	b1261	1317222	1318415	28.404	3	2	3	0.791459	0.338919	0.791786
trpC	b1262	1318427	1319788	28.4336	0	0	1	0	0	0.231373
trpD	b1263	1319789	1321384	28.468	1	2	0	0.197369	0.253552	0
trpE	b1264	1321384	1322946	28.5016	2	0	2	0.403072	0	0.403238
trpL	b1265	1323038	1323082	28.5045	0	0	0	0	0	0
yciV	b1266	1323220	1324101	28.5075	0	10	261	0	2.29404	93.253
yciO	b1267	1324098	1324718	28.5264	0	189	9	0	61.58	4.56711
yciQ	b1268	1324746	1326641	28.5404	164	1797	149	27.2469	191.77	24.765
rluB	b1269	1326852	1327727	28.5858	0	0	1	0	0	0.359738
btuR	b1270	1327767	1328357	28.6182	11	1380	244	5.86296	472.456	130.105
yciK	b1271	1328354	1329112	28.6345	0	32	29	0	8.53057	12.0406
sohB	b1272	1329332	1330381	28.6392	1	50	13	0.300001	9.63497	3.90162
yciN	b1273	1330417	1330668	28.668	1	0	23	1.25	0	28.7619
topA	b1274	1331048	1333645	28.6762	1	0	0	0.121247	0	0
cysB	b1275	1333855	1334829	28.7366	0	1	0	0	0.207523	0
ymiA	b4522	1335124	1335288	28.764	0	0	0	0	0	0
yciX	b4523	1335291	1335458	28.7676	1	34	42	1.875	40.9486	78.7827
acnA	b1276	1335831	1338506	28.7792	0	15	10	0	1.13416	1.17762
ribA	b1277	1338570	1339160	28.8509	0	0	0	0	0	0
pgpB	b1278	1339330	1340094	28.8546	469	5446	211	193.118	1440.41	86.9184
yciS	b1279	1340243	1340551	28.8743	0	0	0	0	0	0
yciM	b1280	1340558	1341727	28.8811	0	0	0	0	0	0
pyrF	b1281	1341921	1342658	28.9104	0	1	0	0	0.274166	0
yciH	b1282	1342658	1342984	28.9263	103	5	0	99.2204	3.0938	0
osmB	b1283	1343110	1343328	28.9407	0	55	28	0	50.8146	40.2907
yciT	b1284	1343597	1344346	28.9627	38	636	5	15.96	171.58	2.10087
yciZ	b4596	1344436	1344609	28.9683	82	3	1	148.449	3.48852	1.8111
gmr	b1285	1344757	1346742	29.0143	919	4023	236	145.763	409.865	37.4476
ymiB	b4672	1346796	1346900	29.0154	0	0	0	0	0	0
rnb	b1286	1346978	1348912	29.061	1	13	0	0.162791	1.35935	0
yciW	b1287	1348980	1350107	29.0868	15	3213	112	4.18884	576.33	31.2896
fabI	b1288	1350251	1351039	29.1069	1	0	1	0.39924	0	0.399405
ycjD	b1289	1351407	1351760	29.1224	1	138	14	0.889832	78.8761	12.4628
sapF	b1290	1351828	1352634	29.1412	0	0	0	0	0	0
sapD	b1291	1352636	1353628	29.1626	0	0	0	0	0	0
sapC	b1292	1353628	1354518	29.1818	0	0	0	0	0	0
sapB	b1293	1354505	1355470	29.2023	0	3	3	0	0.628368	0.978667
sapA	b1294	1355467	1357110	29.2377	3	262	31	0.574819	32.2455	5.94224
ymjA	b1295	1357423	1357668	29.2497	1	191	1	1.28049	157.097	1.28102
puuP	b1296	1357802	1359187	29.2824	1649	5203	33	374.773	759.557	7.50311
puuA	b1297	1359490	1360908	29.3195	6	697	263	1.33193	99.3849	58.4069
puuD	b1298	1361120	1361884	29.324	0	32	1	0	8.46366	0.411936
puuR	b1299	1361911	1362468	29.3411	584	45	44	329.678	16.3173	24.849
puuC	b1300	1362743	1364230	29.359	7	1203	259	1.48186	163.581	54.8514
puuB	b1301	1364232	1365512	29.3911	9	369	1	2.21312	58.2837	0.246004
puuE	b1302	1365550	1366815	29.4195	1	0	6	0.248816	0	1.49351
pspF	b1303	1366935	1367912	29.4704	352	1	2	113.374	0.206886	0.644439
pspA	b1304	1368079	1368747	29.474	0	1	0	0	0.302443	0
pspB	b1305	1368801	1369025	29.4895	1	2	0	1.4	1.79853	0
pspC	b1306	1369025	1369384	29.4943	0	48	0	0	26.9779	0
pspD	b1307	1369393	1369614	29.5023	20	4567	155	28.3784	4162.44	220.024
pspE	b1308	1369689	1370003	29.5087	0	14	0	0	8.99264	0
ycjM	b1309	1370216	1371895	29.52	413	5341	2790	77.4377	643.255	523.342
ycjN	b1310	1371909	1373201	29.5565	11	2471	19	2.67982	386.673	4.63069
ycjO	b1311	1373222	1374103	29.5848	9	10	1621	3.21429	2.29404	579.169
ycjP	b1312	1374090	1374932	29.6035	263	26	1784	98.2742	6.24045	666.896
ycjQ	b1313	1374963	1376015	29.6223	2	13	1	0.598292	2.49796	0.299269
ycjR	b1314	1376034	1376822	29.6454	17	0	27	6.78709	0	10.7839
ycjS	b1315	1376832	1377887	29.6625	35	4	76	10.4404	0.766418	22.6799
ycjT	b1316	1377884	1380151	29.6852	6	1229	504	0.833335	109.642	70.029
ycjU	b1317	1380148	1380807	29.734	0	2	0	0	0.613135	0
ycjV	b4524	1380821	1381902	29.7485	0	479	5	0	89.5732	1.45624
ompG	b1319	1381947	1382852	29.7727	60	2204	28	20.861	492.213	9.73914
ycjW	b1320	1382963	1383961	29.8161	11	104	245	3.46848	21.0638	77.2843
ycjX	b1321	1384117	1385514	29.8195	0	51	3	0	7.3813	0.676246
ycjF	b1322	1385511	1386572	29.8495	5	323	393	1.48305	61.5386	116.616
tyrR	b1323	1386720	1388261	29.8756	1	20	29	0.204281	2.62431	5.92658
tpx	b1324	1388305	1388811	29.9206	1	924	30	0.621303	368.752	18.6468
ycjG	b1325	1388930	1389895	29.9232	128	78	3	41.7392	16.3376	0.978667
mpaA	b1326	1389870	1390598	29.9591	0	52	87	0	14.4326	37.6082
ymjC	b4525	1390725	1390862	29.9648	0	0	1	0	0	2.28356
ymjD	b4673	1390868	1390933	29.9663	0	0	0	0	0	0
ycjY	b1327	1390933	1391853	29.9862	0	1	0	0	0.21969	0
pgrR	b1328	1391991	1392890	29.9891	1	95	311	0.350001	21.3575	108.895
mppA	b1329	1393227	1394840	30.0158	149	191	126	29.08	23.9442	24.6013
ynaI	b1330	1394891	1395922	30.0738	374	3435	150	114.157	673.468	45.8039
insH1	b1331	1396076	1397092	30.099	0	0	0	0	0	0
ynaJ	b1332	1397365	1397622	30.1049	140	0	16	170.931	0	19.543
uspE	b1333	1397672	1398622	30.132	33	1972	108	10.9306	419.562	35.7877
fnr	b1334	1398774	1399526	30.1515	0	33	4	0	8.86725	1.674
ogt	b1335	1399721	1400236	30.1668	1098	9	315	670.292	3.52909	192.376
abgT	b1336	1400247	1401773	30.1999	5	1169	73	1.03144	154.898	15.0652
abgB	b1337	1401810	1403255	30.2318	15	1384	597	3.26764	193.659	130.106
abgA	b1338	1403255	1404565	30.26	4	57	99	0.9611	8.79715	23.7971
abgR	b1339	1404741	1405649	30.2638	167	1	35	57.8714	0.22259	12.1337
mcaS	b4426	1405656	1405751	30.2856	0	3	21	0	6.32295	68.9348
smrA	b1340	1405979	1406542	30.2905	0	15	16	0	5.38124	8.93988
ydaM	b1341	1406563	1407795	30.3296	8	236	24	2.0438	38.7274	6.13393
ydaN	b1342	1408050	1409033	30.3351	12	2702	417	3.84147	555.597	133.546
fnrS	b4699	1409129	1409250	30.3584	0	180	0	0	298.526	0
dbpA	b1343	1409511	1410884	30.3666	5	657	637	1.14629	96.7494	146.098
ttcA	b1344	1411013	1411948	30.4191	0	28	1	0	6.05274	0.336678
intR	b1345	1412000	1413235	30.4468	8	145	4	2.03884	23.7366	1.01984
ydaQ	b1346	1413237	1413452	30.4515	1	2	11	1.45834	1.87347	16.0483
ydaC	b1347	1413531	1413740	30.4577	0	0	0	0	0	0
ralA	b4714	1413556	1413734	30.4537	0	0	0	0	0	0
ralR	b1348	1413733	1413927	30.4617	0	0	0	0	0	0
recT	b1349	1413984	1414793	30.4804	0	26	65	0	6.49469	25.2883
recE	b1350	1414786	1417386	30.5362	231	469	22	27.9758	36.484	2.66547
racC	b1351	1417488	1417763	30.5444	0	1	3	0	0.733096	3.42533
ydaE	b4526	1417838	1418008	30.5496	0	0	0	0	0	0
kilR	b1352	1418008	1418229	30.5544	0	0	0	0	0	0
sieB	b1353	1418671	1419159	30.5639	0	0	0	0	0	0
ydaF	b4527	1419156	1419311	30.5777	0	0	0	0	0	0
ydaG	b1355	1419322	1419456	30.5808	0	1	0	0	1.49877	0
racR	b1356	1419765	1420241	30.5977	0	0	0	0	0	0
ydaS	b1357	1420365	1420661	30.6004	0	0	0	0	0	0
ydaT	b1358	1420684	1421106	30.6073	0	0	0	0	0	0
ydaU	b1359	1421119	1421976	30.6167	5	763	13	1.83567	179.931	4.77471
ydaV	b1360	1421983	1422729	30.6353	0	0	0	0	0	0
ydaW	b1361	1422701	1423200	30.6507	3	164	1	1.89	66.3657	0.630261
rzpR	b1362	1423201	1423644	30.6615	8	4033	19	5.67569	1837.87	13.4853
rzoR	b4528	1423400	1423585	30.6658	0	3	1	0	3.26346	1.69425
trkG	b1363	1423782	1425239	30.674	0	0	0	0	0	0
ynaK	b1365	1425377	1425640	30.7084	1	137	74	1.19318	104.999	88.3321
ydaY	b1366	1425630	1426082	30.7138	0	132	2	0	58.9584	1.39131
tmpR	b1368	1426454	1427386	30.7316	0	0	0	0	0	0
lomR	b4570	1427389	1428984	30.7517	21	45	5280	4.14474	5.70492	1042.54
insH1	b1370	1427746	1428726	30.7805	21	44	5270	6.74313	9.07514	1692.9
stfR	b1372	1429049	1432411	30.7875	40	3264	668	3.74666	196.378	62.5951
tfaR	b1373	1432411	1432986	30.8599	0	0	0	0	0	0
pinR	b1374	1433084	1433674	30.8871	0	7	0	0	2.39652	0
ynaE	b1375	1433991	1434224	30.899	4	1253	3	5.38463	1083.44	4.04014
ttcC	b4638	1434958	1435008	30.9159	0	0	0	0	0	0
uspF	b1376	1435185	1435619	30.9291	101	0	2	73.1381	0	1.44888
ompN	b1377	1435760	1436893	30.9565	1025	4820	252	284.723	860.011	70.029
micC	b4427	1437121	1437229	30.9614	0	0	0	0	0	0
pfo	b1378	1437260	1440784	31.0403	222	132	82	19.8383	7.57678	7.3307
ydbJ	b4529	1441058	1441324	31.0462	0	0	0	0	0	0
hslJ	b1379	1441321	1441743	31.061	3	34	3	2.23405	16.2633	2.23497
ldhA	b1380	1441854	1442843	31.0847	1	8	49	0.318182	1.63503	15.5974
ydbH	b1381	1443051	1445690	31.0892	29	1799	1716	3.46023	137.879	204.835
ynbE	b1382	1445687	1445872	31.146	0	212	7	0	230.618	11.8598
ydbL	b1383	1445880	1446206	31.1501	0	387	1	0	239.46	0.963702
feaR	b1384	1446378	1447283	31.1803	13	62	6	4.51988	13.8463	2.08696
feaB	b1385	1447519	1449018	31.1854	0	132	7	0	17.8054	1.47061
tynA	b1386	1449076	1451349	31.2679	172	237	153	23.8259	21.0876	21.2027
paaZ	b1387	1451597	1453642	31.3173	2	392	42	0.307918	38.7659	6.46896
paaA	b1388	1453927	1454856	31.3235	0	37	0	0	8.04986	0
paaB	b1389	1454868	1455155	31.3438	0	2	0	0	1.4051	0
paaC	b1390	1455164	1455910	31.3501	32	460	4	13.494	124.597	1.68745
paaD	b1391	1455925	1456422	31.3665	0	0	0	0	0	0
paaE	b1392	1456430	1457500	31.3774	0	6	1	0	1.13353	0.29424
paaF	b1393	1457497	1458264	31.4004	0	33	119	0	8.69406	48.8288
paaG	b1394	1458264	1459052	31.4169	0	36	2	0	9.23199	0.79881
paaH	b1395	1459054	1460481	31.4339	614	3584	59	135.441	507.82	13.0201
paaI	b1396	1460471	1460893	31.4645	0	177	1	0	84.6648	0.74499
paaJ	b1397	1460893	1462098	31.4736	11	224	21	2.87314	37.5812	5.48735
paaK	b1398	1462125	1463438	31.5001	3	81	86	0.719179	12.4727	20.625
paaX	b1399	1463539	1464489	31.5306	2	63	691	0.662462	13.4039	228.975
paaY	b1400	1464471	1465061	31.5506	247	570	3	131.65	195.145	1.59965
ynbG	b4674	1465165	1465230	31.567	0	0	0	0	0	0
ydbA	b4492	1465392	1474013	31.5705	1423	10586	389	51.9886	248.424	14.2178
insD1	b1402	1467921	1468826	31.625	0	38	0	0	8.48643	0
insC1	b1403	1468784	1469149	31.6436	0	0	0	0	0	0
insI1	b1404	1469358	1470509	31.6559	0	0	0	0	0	0
ydbC	b1406	1474221	1475081	31.7607	80	2612	138	29.2684	613.818	50.5087
ydbD	b1407	1475144	1477450	31.7806	4	713	12	0.546165	62.5334	1.63917
ynbA	b1408	1477621	1478226	31.8339	2	576	1	1.03961	192.318	0.520018
ynbB	b1409	1478226	1479122	31.847	11	1	1	3.86288	0.225568	0.351316
ynbC	b1410	1479138	1480895	31.8666	18	1258	170	3.22526	144.788	30.4734
ynbD	b1411	1480909	1482201	31.9048	4	767	43	0.97448	120.024	10.48
azoR	b1412	1482255	1482860	31.9468	0	0	0	0	0	0
hrpA	b1413	1483061	1486963	31.9511	102	627	95	8.23215	32.5041	7.67036
ydcF	b1414	1487235	1488035	32.0411	2	235	162	0.786518	59.3615	63.7343
aldA	b1415	1488232	1489671	32.0626	2	153	21	0.437501	21.498	4.59566
gapC	b4493	1489713	1490713	32.116	253	255	2	79.6155	51.5437	0.629632
cybB	b1418	1490902	1491432	32.1201	0	3	1	0	1.14313	0.593466
rydC	b4597	1491443	1491506	32.1331	0	0	0	0	0	0
ydcA	b1419	1491677	1491850	32.1368	0	0	0	0	0	0
hokB	b4428	1491922	1492071	32.1453	0	0	0	0	0	0
mokB	b1420	1491962	1492129	32.1465	0	1	0	0	1.20437	0
sokB	b4429	1492119	1492174	32.1463	0	0	0	0	0	0
trg	b1421	1492470	1494110	32.1539	0	28	0	0	3.45239	0
ydcI	b1422	1494148	1495071	32.2099	539	27	8	183.75	5.91237	2.7284
ydcJ	b1423	1495288	1496631	32.2146	145	25	2	33.9844	3.76366	0.468944
opgD	b1424	1496856	1498511	32.2483	22	4990	26	4.18479	609.691	4.9477
ydcH	b1426	1498651	1498875	32.287	0	1	0	0	0.899264	0
rimL	b1427	1498938	1499477	32.2932	14	162	1	8.16668	60.7003	0.583575
ydcK	b1428	1499469	1500449	32.3258	7	1563	195	2.24771	322.374	62.6407
tehA	b1429	1500573	1501565	32.3284	2	534	3	0.634442	108.808	0.952056
tehB	b1430	1501562	1502155	32.3497	0	30	3	0	10.2189	1.59157
ydcL	b1431	1502457	1503125	32.369	0	0	0	0	0	0
insP	b4578	1503218	1503649	32.3947	0	3	0	0	1.4051	0
insQ	b1432	1503717	1504865	32.3962	0	51	3	0	8.9809	0.822795
ydcO	b1433	1504905	1506080	32.4471	3	317	669	0.803573	54.5408	179.271
ydcN	b1434	1506172	1506708	32.4491	0	0	0	0	0	0
ydcP	b1435	1506781	1508742	32.4622	1	31	17	0.160551	3.19693	2.73049
yncJ	b1436	1508834	1509064	32.5114	0	0	32	0	0	43.6545
hicA	b4532	1509286	1509462	32.5161	0	0	0	0	0	0
hicB	b1438	1509508	1509924	32.5209	0	0	0	0	0	0
ydcR	b1439	1510003	1511409	32.5316	1	23	77	0.223881	3.30753	17.246
ydcS	b1440	1511654	1512799	32.5672	4	332	2	1.09948	58.617	0.549966
ydcT	b1441	1512817	1513830	32.5922	1	0	0	0.310651	0	0
ydcU	b1442	1513831	1514772	32.6141	4	1069	5	1.33758	229.613	1.67267
ydcV	b1443	1514762	1515556	32.6341	1	66	1	0.396227	16.7976	0.396391
patD	b1444	1515578	1517002	32.6517	7	615	2	1.54737	87.3233	0.442289
yncL	b4598	1517099	1517194	32.6865	0	2	1	0	4.2153	3.28261
ydcX	b1445	1517389	1517562	32.6907	0	13	0	0	15.1169	0
ydcY	b1446	1517648	1517881	32.6963	0	2	110	0	1.72935	148.138
ydcZ	b1447	1517882	1518331	32.711	0	19	0	0	8.54301	0
mnaT	b1448	1518328	1518846	32.7221	0	2	5	0	0.779709	3.03594
curA	b1449	1519027	1520064	32.726	1	70	0	0.303469	13.6449	0
mcbR	b1450	1520262	1520927	32.7526	0	109	2	0	33.1148	0.946338
yncD	b1451	1520963	1523065	32.813	3	935	16	0.449359	89.9585	2.39757
yncE	b1452	1523307	1524368	32.8182	5	1291	7	1.48305	245.964	2.07713
ansP	b1453	1524481	1525980	32.8758	821	11	46	172.41	1.48379	9.66401
yncG	b1454	1526247	1526864	32.8815	0	1	0	0	0.327402	0
yncH	b1455	1526940	1527152	32.8965	0	0	0	0	0	0
rhsE	b1456	1527902	1529938	32.9172	66	444	638	10.2062	44.1024	98.7007
ydcD	b1457	1529922	1530404	32.9607	0	0	0	0	0	0
yncI	b1459	1530586	1531639	32.975	0	0	0	0	0	0
ydcC	b1460	1531816	1532952	33.0015	0	8	0	0	1.42364	0
pptA	b1461	1533052	1533285	33.0282	0	34	0	0	29.399	0
yddH	b1462	1533282	1533851	33.0454	1	36	4	0.552633	12.779	2.21144
nhoA	b1463	1534024	1534869	33.0491	0	1	4	0	0.239166	1.48998
yddE	b1464	1534965	1535858	33.0886	0	463	8	0	104.788	2.81996
narV	b1465	1535937	1536617	33.105	0	12	0	0	3.56536	0
narW	b1466	1536614	1537309	33.1199	0	1	0	0	0.29071	0
narY	b1467	1537309	1538853	33.1531	1	237	21	0.203884	31.0377	4.28333
narZ	b1468	1538850	1542590	33.2336	3	72	377	0.252607	3.89417	31.7574
narU	b1469	1542672	1544060	33.2653	14	1809	103	3.17495	263.515	23.3682
yddK	b1471	1544384	1545714	33.3009	0	0	0	0	0	0
yddL	b1472	1545750	1546028	33.3077	0	0	1	0	0	1.1295
yddG	b1473	1546288	1547169	33.3323	484	16255	2455	172.857	3728.96	877.149
fdnG	b1474	1547401	1550448	33.3373	8	1105	526	0.826773	73.3529	54.3828
fdnH	b1475	1550461	1551345	33.4032	0	41	37	0	9.37369	13.175
fdnI	b1476	1551338	1551991	33.4221	0	152	0	0	47.0257	0
yddM	b1477	1552398	1552682	33.4511	0	2	0	0	1.41989	0
adhP	b1478	1552828	1553838	33.476	2	156	1	0.623147	31.2207	0.311702
maeA	b1479	1553972	1555669	33.5154	11	541	5	2.04064	64.4658	0.927947
sra	b1480	1555826	1555963	33.5218	0	1	0	0	1.46619	0
bdm	b1481	1556065	1556280	33.5286	10	1551	198	14.5834	1452.87	288.87
osmC	b1482	1556625	1557056	33.536	0	25	2	0	11.7092	1.45894
ddpF	b1483	1557112	1558038	33.5665	2	2	3	0.679613	0.436536	1.01984
ddpD	b1484	1558031	1559017	33.5875	0	4	1	0	0.819998	0.319281
ddpC	b1485	1559014	1559910	33.6068	28	345	11	9.8328	77.8209	3.86448
ddpB	b1486	1559907	1560929	33.6287	56	5276	36	17.2434	1043.52	11.0896
ddpA	b1487	1560931	1562481	33.6622	14	49	70	2.84333	6.39226	14.2225
ddpX	b1488	1562495	1563076	33.675	1	10	0	0.541238	3.47654	0
dosP	b1489	1563334	1565733	33.7322	15	2405	219	1.96875	202.756	28.7557
dosC	b1490	1565758	1567140	33.7625	28	699	649	6.37745	102.264	147.881
yddW	b1491	1567504	1568823	33.7988	9	1630	117	2.14773	249.852	27.932
gadC	b1492	1568954	1570489	33.8347	44	725	145	9.02346	95.5029	29.7487
gadB	b1493	1570645	1572045	33.8682	2	60	0	0.44968	8.66529	0
pqqL	b1494	1572407	1575202	33.9362	191	399	745	21.5183	28.8739	83.9672
yddB	b1495	1575247	1577619	33.9883	23	2193	664	3.0531	186.987	88.1782
yddA	b1496	1577657	1579342	34.0254	6	212	172	1.121	25.4418	32.1486
ydeM	b1497	1579633	1580790	34.0566	0	0	1	0	0	0.272134
ydeN	b1498	1580842	1582524	34.094	4	202	26	0.748665	24.2849	4.86833
ydeO	b1499	1582926	1583687	34.119	0	175	1	0	46.4679	0.413557
safA	b1500	1583762	1583959	34.1249	0	0	0	0	0	0
ydeP	b1501	1584207	1586486	34.1793	130	365	53	17.9606	32.3913	7.32541
ydeQ	b1502	1586820	1587734	34.2062	0	2	0	0	0.442261	0
ydeR	b1503	1587793	1588296	34.2183	0	177	9	0	71.0579	5.62733
ydeS	b1504	1588309	1588839	34.23	1	0	2	0.593222	0	1.18693
ydeT	b1505	1588853	1590079	34.2567	15	1	0	3.85086	0.164902	0
yneL	b1506	1590334	1590536	34.2666	0	5	0	0	4.98361	0
hipA	b1507	1590854	1592176	34.3019	9	5	96	2.14286	0.76468	22.8666
hipB	b1508	1592176	1592442	34.3077	0	1	0	0	0.757807	0
yneO	b4696	1592665	1597987	34.4271	2212	1025	1607	130.9	38.9616	95.1371
lsrK	b1511	1598617	1600209	34.475	3	692	74	0.593222	87.8942	14.6388
lsrR	b1512	1600288	1601241	34.4972	0	2	0	0	0.424181	0
lsrA	b1513	1601490	1603025	34.5026	6	1270	51	1.23047	167.295	10.4633
lsrC	b1514	1603019	1604047	34.5355	2	330	7	0.612246	64.8886	2.14375
lsrD	b1515	1604047	1605039	34.5577	168	15	3	53.2932	3.05641	0.952056
lsrB	b1516	1605051	1606073	34.5793	2	142	28	0.615837	28.0855	8.62528
lsrF	b1517	1606100	1606975	34.6019	2171	5179	42	780.669	1196.22	15.109
lsrG	b1518	1606999	1607289	34.6213	0	26	8	0	18.078	8.66339
tam	b1519	1607346	1608104	34.6287	1	111	1	0.415021	29.5904	0.415192
yneE	b1520	1608108	1609022	34.6649	4	1185	5	1.37705	262.04	1.72203
uxaB	b1521	1609229	1610680	34.7006	4	269	145	0.86777	37.4848	31.4697
yneF	b1522	1610907	1611854	34.7259	0	284	68	0	60.615	22.6043
yneG	b1523	1611966	1612325	34.736	0	6	0	0	3.37224	0
glsB	b1524	1612325	1613251	34.756	4	359	221	1.35923	78.3582	75.1282
sad	b1525	1613315	1614703	34.7872	4	536	130	0.907129	78.0787	29.4939
yneJ	b1526	1614804	1615685	34.7894	4	1525	20	1.42857	349.841	7.14582
yneK	b1527	1615763	1616878	34.8101	1	806	3	0.282259	146.13	0.847125
ydeA	b1528	1617028	1618218	34.8373	341	2436	129	90.1891	413.843	34.1325
marC	b1529	1618243	1618908	34.8778	2	137	68	0.945948	41.6213	32.1755
marR	b1530	1619120	1619554	34.8824	1	263	0	0.724139	122.331	0
marA	b1531	1619574	1619957	34.8922	0	7	10	0	3.68839	8.20653
marB	b1532	1619989	1620207	34.9011	0	0	0	0	0	0
eamA	b1533	1620238	1621137	34.9259	1	0	0	0.350001	0	0
ydeE	b1534	1621332	1622519	34.9301	1	10	4	0.265152	1.70315	1.06105
yneM	b4599	1622646	1622741	34.9584	0	0	0	0	0	0
mgrR	b4698	1622817	1622914	34.9641	0	10	0	0	20.6464	0
dgcZ	b1535	1622960	1623850	34.9843	1	18	81	0.353536	4.08756	28.6482
ydeI	b1536	1624105	1624497	34.9983	0	0	6	0	0	4.81116
ydeJ	b1537	1624773	1625291	35.0042	0	32	3	0	12.4753	1.82156
dcp	b1538	1625335	1627380	35.0604	0	340	7	0	33.6235	1.07816
ydfG	b1539	1627517	1628263	35.0633	1	293	3	0.421688	79.3628	1.26558
rspR	b1540	1628352	1629038	35.0813	0	0	0	0	0	0
ydfZ	b1541	1629215	1629418	35.0999	0	2	1	0	1.98367	1.54476
ydfI	b1542	1629453	1630913	35.1365	183	2664	82	39.4559	368.938	17.687
ydfJ	b4600	1631002	1652838	35.6088	16096	9097	4816	232.186	84.2898	69.4999
ydfK	b1544	1633072	1633305	35.183	0	8	0	0	6.91742	0
pinQ	b1545	1633622	1634212	35.1948	0	5	0	0	1.7118	0
tfaQ	b1546	1634310	1634885	35.2221	0	0	0	0	0	0
stfQ	b1547	1634885	1635847	35.2428	256	26	515	83.7385	5.46282	168.528
nohQ	b1548	1635840	1636367	35.254	0	7	0	0	2.68246	0
ynfO	b4533	1636756	1636989	35.2624	0	0	0	0	0	0
ydfO	b1549	1637047	1637457	35.2686	0	0	0	0	0	0
gnsB	b1550	1637609	1637782	35.2845	0	0	0	0	0	0
ynfN	b1551	1637954	1638109	35.2915	0	0	0	0	0	0
cspI	b1552	1638455	1638667	35.3035	0	0	0	0	0	0
rzpQ	b1553	1639030	1639527	35.3221	0	41	6	0	16.6581	3.79675
rzoQ	b4689	1639080	1639334	35.3179	0	41	6	0	32.5322	7.41484
rrrQ	b1554	1639524	1640057	35.3335	1	16	141	0.589889	6.06246	83.2087
ydfR	b1555	1640054	1640365	35.3401	0	1	248	0	0.648508	250.488
essQ	b1556	1640370	1640585	35.3449	0	0	53	0	0	77.3237
cspB	b1557	1641339	1641554	35.3657	0	62	23	0	58.0775	33.5556
cspF	b1558	1641855	1642067	35.3722	0	0	0	0	0	0
quuQ	b1559	1642489	1643241	35.4021	38	754	1587	15.8964	202.603	664.16
ydfU	b1560	1643255	1644304	35.425	5	1183	83	1.5	227.963	24.9103
rem	b1561	1644651	1644902	35.4379	0	0	0	0	0	0
hokD	b1562	1645119	1645274	35.4459	0	1	0	0	1.29702	0
relE	b1563	1645346	1645633	35.4536	1	0	0	1.09375	0	0
relB	b1564	1645633	1645872	35.4588	7	16	5	9.18752	13.489	6.56522
ydfV	b1565	1645897	1646202	35.4593	11	1762	1129	11.3236	1165.08	1162.69
flxA	b1566	1646405	1646737	35.4702	2	1	1	1.8919	0.607611	0.946338
intK	b1567	1647174	1647356	35.4907	1	383	3	1.72131	423.465	5.16608
ydfX	b1568	1647358	1647636	35.4968	0	2	0	0	1.45043	0
dicC	b1569	1647620	1647850	35.5014	2	1	109	2.72728	0.875907	148.698
dicA	b1570	1647934	1648341	35.5032	0	0	0	0	0	0
ydfA	b1571	1648508	1648663	35.5155	0	0	26	0	0	52.5218
ydfB	b1572	1648665	1648793	35.5189	0	0	0	0	0	0
ydfC	b1573	1648823	1649041	35.5223	1	25	3	1.43836	23.0975	4.31686
dicF	b1574	1649382	1649434	35.5344	0	0	0	0	0	0
dicB	b1575	1649609	1649797	35.5393	0	0	0	0	0	0
ydfD	b1576	1649794	1649985	35.5433	0	164	1	0	172.827	1.64131
ydfE	b1577	1650078	1650842	35.5494	66	2101	534	27.1765	555.692	219.974
insD1	b1578	1650845	1651537	35.5659	0	0	0	0	0	0
intQ	b1579	1651551	1652708	35.5811	14995	543	101	4078.96	94.877	27.4855
rspB	b1580	1652896	1653915	35.632	4	516	1	1.2353	102.357	0.308952
rspA	b1581	1653927	1655141	35.6584	0	75	4	0	12.4898	1.03747
ynfA	b1582	1655347	1655673	35.6699	0	39	1	0	24.1316	0.963702
ynfB	b1583	1655808	1656149	35.6728	6	3	1	5.52633	1.77486	0.921435
speG	b1584	1656184	1656744	35.6809	6	940	23	3.36899	339.027	12.9198
ynfC	b1585	1656747	1657457	35.7083	6	357	76	2.65823	101.594	33.6849
ynfD	b1586	1657565	1657870	35.7107	0	7	0	0	4.62857	0
ynfE	b1587	1658069	1660495	35.7215	5	1115	630	0.648951	92.9555	81.8015
ynfF	b1588	1660556	1662979	35.7751	66	259	452	8.57675	21.6191	58.762
ynfG	b1589	1662990	1663607	35.8275	0	59	4	0	19.3167	2.03968
ynfH	b1590	1663609	1664463	35.8409	0	1	1	0	0.236648	0.368574
dmsD	b1591	1664506	1665120	35.8602	3	631	13	1.53659	207.598	6.6613
clcB	b1592	1665315	1666571	35.8776	9	1886	16	2.25537	303.582	4.01121
ynfK	b1593	1666524	1667219	35.9187	0	7	0	0	2.03497	0
mlc	b1594	1667344	1668564	35.9476	0	14	158	0	2.31997	40.7786
ynfL	b1595	1668699	1669592	35.9698	0	9	2	0	2.03692	0.70499
ynfM	b1596	1669699	1670952	35.9721	256	594	83	64.3063	95.8426	20.8579
asr	b1597	1671376	1671684	36.0082	0	5	0	0	3.27402	0
ydgU	b4601	1671777	1671860	36.0169	0	0	0	0	0	0
ydgD	b1598	1671960	1672781	36.0208	0	148	1	0	36.43	0.383371
mdtI	b1599	1672820	1673149	36.0464	0	0	0	0	0	0
mdtJ	b1600	1673136	1673501	36.054	1	109	50	0.860657	60.2581	43.0506
tqsA	b1601	1673913	1674947	36.0629	1	2	504	0.304348	0.390984	153.455
pntB	b1602	1674972	1676360	36.1156	0	3	149	0	0.437007	33.8045
pntA	b1603	1676371	1677903	36.1488	0	4	9	0	0.527944	1.85008
ydgH	b1604	1678427	1679371	36.1601	5	1244	3	1.66667	266.353	1.00041
ydgI	b1605	1679557	1680939	36.1845	1	25	10	0.227766	3.65753	2.2786
folM	b1606	1680976	1681698	36.215	57	3	2	24.8341	0.839562	0.871731
ydgC	b1607	1681695	1682030	36.2377	2	71	3	1.875	42.7552	2.81367
rstA	b1608	1682159	1682878	36.2405	1	0	0	0.437501	0	0
rstB	b1609	1682882	1684183	36.2561	4	109	3	0.967744	16.9389	0.726108
tus	b1610	1684259	1685188	36.2858	12	441	1123	4.06452	95.9457	380.529
fumC	b1611	1685185	1686588	36.3359	56	386	2	12.5641	55.6276	0.448904
fumA	b1612	1686731	1688377	36.3745	1	0	200	0.191257	0	38.2672
manA	b1613	1688576	1689751	36.3788	1	27	0	0.267858	4.64543	0
ydgA	b1614	1689852	1691360	36.4063	77	69	31	16.0736	9.25187	6.47386
uidC	b1615	1691586	1692851	36.4709	0	0	32	0	0	7.96539
uidB	b1616	1692890	1694263	36.5013	8	561	508	1.83406	82.6125	116.511
uidA	b1617	1694260	1696071	36.5402	19	3	12	3.30299	0.334991	2.08696
uidR	b1618	1696462	1697052	36.5614	9	25	20	4.79696	8.55899	10.6643
hdhA	b1619	1697273	1698040	36.5827	9054	431	332	3713.56	113.55	136.228
malI	b1620	1698152	1699180	36.6072	8	1069	303	2.44898	210.2	92.7936
malX	b1621	1699355	1700947	36.611	3	569	47	0.593222	72.2714	9.29764
malY	b1622	1700957	1702129	36.6455	0	151	18	0	26.0465	4.83576
add	b1623	1702233	1703234	36.673	3	295	218	0.943116	59.5695	68.5614
ydgJ	b1624	1703268	1704308	36.7177	21	5066	32	6.35448	984.655	9.68701
blr	b4409	1704551	1704676	36.7229	0	11	0	0	17.6641	0
cnu	b1625	1704949	1705164	36.7315	0	336	2	0	314.742	2.91788
ydgK	b1626	1705250	1705690	36.738	15	705	488	10.7143	323.46	348.716
rsxA	b1627	1705767	1706348	36.7491	1	94	2	0.541238	32.6794	1.08292
rsxB	b1628	1706348	1706926	36.7617	3	108	0	1.63213	37.7411	0
rsxC	b1629	1706919	1709141	36.774	1834	168	70	259.879	15.2911	9.92314
rsxD	b1630	1709142	1710200	36.8218	0	4	0	0	0.764247	0
rsxG	b1631	1710204	1710824	36.8447	3	506	102	1.52174	164.865	51.7606
rsxE	b1632	1710828	1711523	36.8582	6	217	236	2.71552	63.0842	106.855
nth	b1633	1711523	1712158	36.8731	7	26	7	3.46699	8.27153	3.46842
dtpA	b1634	1712769	1714271	36.9	19	1865	327	3.98204	251.067	68.5614
gstA	b1635	1714377	1714982	36.9346	3	91	0	1.55941	30.3836	0
pdxY	b1636	1715026	1715889	36.9672	7	2788	12	2.55209	652.903	4.37681
tyrS	b1637	1715948	1717222	36.9959	1	0	0	0.247059	0	0
pdxH	b1638	1717351	1718007	37.0128	0	0	0	0	0	0
mliC	b1639	1718066	1718395	37.0212	0	1	0	0	0.613135	0
anmK	b1640	1718493	1719602	37.0472	0	20	1	0	3.64567	0.283901
slyB	b1641	1719876	1720343	37.0531	2078	18	56	1398.66	7.78209	37.7079
slyA	b1642	1720390	1720824	37.0735	1225	7	3	887.071	3.25596	2.17331
ydhI	b1643	1721025	1721261	37.0779	0	0	0	0	0	0
ydhJ	b1644	1721264	1722121	37.083	2	330	2	0.734267	77.8209	0.73457
ydhK	b1645	1722121	1724133	37.1015	21	354	12	3.28615	35.5819	1.87857
sodC	b1646	1724134	1724655	37.1561	6	158	156	3.6207	61.243	94.177
ydhF	b1647	1724736	1725632	37.1771	1	277	0	0.351171	62.4823	0
ydhL	b1648	1725681	1725920	37.1833	0	0	0	0	0	0
nemR	b1649	1726023	1726622	37.1855	1	194	85	0.525001	65.4215	44.6435
nemA	b1650	1726659	1727756	37.1992	0	41	0	0	7.55529	0
gloA	b1651	1727837	1728244	37.2246	0	0	0	0	0	0
rnt	b1652	1728347	1728994	37.2356	0	0	0	0	0	0
lhr	b1653	1729087	1733703	37.2515	373	998	247	25.4484	43.7361	16.8588
grxD	b1654	1733754	1734101	37.3596	3	430	2	2.71552	250.011	1.8111
mepH	b1655	1734435	1735250	37.3668	3	1	84	1.15809	0.247959	32.4399
sodB	b1656	1735378	1735959	37.3871	2	1453	7	1.08248	505.141	3.79023
ydhP	b1657	1736121	1737290	37.4283	1	503	4	0.269231	86.9865	1.07737
ynhF	b4602	1737456	1737545	37.4338	0	0	0	0	0	0
purR	b1658	1737844	1738869	37.4402	5	1417	7	1.53509	279.442	2.15001
ydhB	b1659	1738866	1739798	37.4823	0	370	0	0	80.2398	0
ydhC	b1660	1739911	1741122	37.4847	4	95	6	1.03961	15.8595	1.56005
cfa	b1661	1741413	1742561	37.5171	4	1259	84	1.09661	221.705	23.0383
ribC	b1662	1742601	1743242	37.5565	0	0	0	0	0	0
mdtK	b1663	1743457	1744830	37.5611	19	544	4798	4.3559	80.1091	1100.43
ydhQ	b1664	1744871	1746127	37.6187	1	164	22	0.250597	26.3984	5.51541
valV	b1665	1746435	1746511	37.6253	0	0	0	0	0	0
valW	b1666	1746516	1746592	37.627	0	0	0	0	0	0
ydhR	b1667	1746700	1747005	37.631	0	0	19	0	0	19.5669
ydhS	b1668	1747131	1748735	37.6403	10	771	72	1.96262	97.1962	14.1367
ydhT	b1669	1748747	1749559	37.6926	0	0	4	0	0	1.55046
ydhU	b1670	1749563	1750348	37.7096	3	11	505	1.20229	2.83165	202.469
ydhX	b1671	1750345	1751013	37.7239	0	0	0	0	0	0
ydhW	b1672	1751077	1751724	37.7392	0	0	4	0	0	1.94525
ydhV	b1673	1751728	1753830	37.7846	61	1000	1320	9.13697	96.2123	197.8
ydhY	b1674	1753851	1754477	37.7985	0	1	0	0	0.322702	0
ydhZ	b1675	1754932	1755141	37.8129	8	965	562	12	929.775	843.35
pykF	b1676	1755698	1757110	37.8249	4	59	722	0.891721	8.4485	161.022
lpp	b1677	1757421	1757657	37.862	0	0	0	0	0	0
ldtE	b1678	1757721	1758725	37.8901	2	448	2	0.626867	90.1949	0.627126
sufE	b1679	1758874	1759290	37.9022	1	0	53	0.755397	0	40.0526
sufS	b1680	1759303	1760523	37.9288	0	281	547	0	46.5651	141.176
sufD	b1681	1760520	1761791	37.9561	17	4627	112	4.20991	736.007	27.7474
sufC	b1682	1761766	1762512	37.9717	593	3	2	250.061	0.812588	0.843723
sufB	b1683	1762522	1764009	38.0039	0	3	1	0	0.407932	0.211781
sufA	b1684	1764018	1764386	38.012	20	0	1	17.0732	0	0.854013
rydB	b4430	1764713	1764780	38.0205	0	0	0	0	0	0
ydiH	b1685	1764934	1765122	38.0279	0	11	0	0	11.7761	0
menI	b1686	1765222	1765632	38.0389	0	536	2	0	263.872	1.53348
ydiJ	b1687	1765629	1768685	38.1046	3	445	3	0.309127	29.4533	0.309255
ydiK	b1688	1769074	1770186	38.113	23	2311	2145	6.50945	420.121	607.327
rprA	b4431	1770372	1770477	38.141	0	0	7	0	0	20.8105
ydiL	b1689	1770615	1770971	38.1462	15	35	5	13.2353	19.8367	4.41359
ydiM	b1690	1771071	1772285	38.156	279	2083	37	72.3335	346.883	9.59657
ydiN	b1691	1772512	1773777	38.1871	910	2143	6	226.422	342.498	1.49351
ydiB	b1692	1773789	1774655	38.2146	10	3	623	3.63323	0.700119	226.443
aroD	b1693	1774686	1775444	38.2339	0	0	0	0	0	0
ydiF	b1694	1775587	1777182	38.2533	5	633	605	0.986844	80.2492	119.457
ydiO	b1695	1777196	1778347	38.288	25	5779	71	6.83595	1015.01	19.4221
ydiP	b1696	1778390	1779301	38.3334	3	1	1	1.03619	0.221858	0.345538
ydiQ	b1697	1779617	1780381	38.3402	0	1	87	0	0.264489	35.8384
ydiR	b1698	1780401	1781339	38.3571	647	3	24	217.045	0.646436	8.05446
ydiS	b1699	1781395	1782684	38.3785	0	21	1	0	3.29382	0.244287
ydiT	b1700	1782681	1782974	38.4062	0	23	28	0	15.8289	30.0124
fadK	b1701	1783031	1784677	38.4137	0	18	185	0	2.21131	35.3972
ppsA	b1702	1784734	1787112	38.5016	2	5	245	0.264818	0.425251	32.4536
ppsR	b1703	1787445	1788278	38.5088	0	0	1	0	0	0.377855
aroH	b1704	1788435	1789481	38.5301	5	212	48	1.5043	40.9693	14.4473
ydiE	b1705	1789613	1789804	38.5555	0	0	2	0	0	3.28261
ydiU	b1706	1789808	1791244	38.5907	1	3	151	0.219207	0.42241	33.1139
ydiV	b1707	1791307	1792020	38.6074	0	0	0	0	0	0
nlpC	b1708	1792267	1792731	38.6227	0	9	0	0	3.91615	0
btuD	b1709	1792809	1793558	38.6405	2	150	82	0.840002	40.4669	34.4543
btuE	b1710	1793558	1794109	38.6524	1	192	2	0.570653	70.3772	1.14178
btuC	b1711	1794172	1795152	38.6749	9	722	35	2.88991	148.915	11.2432
ihfA	b1712	1795253	1795552	38.6835	0	40	9	0	26.9779	9.45392
pheT	b1713	1795557	1797944	38.735	0	1	0	0	0.0847297	0
pheS	b1714	1797959	1798942	38.7565	0	0	0	0	0	0
pheM	b1715	1799226	1799270	38.7636	0	0	0	0	0	0
rplT	b1716	1799393	1799749	38.7739	0	0	0	0	0	0
rpmI	b1717	1799802	1799999	38.7793	0	0	0	0	0	0
infC	b1718	1800096	1800638	38.793	1	0	0	0.580112	0	0
thrS	b1719	1800642	1802570	38.8347	0	0	1	0	0	0.163365
arpB	b4494	1803094	1804993	38.846	0	2	0	0	0.212984	0
yniD	b4535	1805165	1805272	38.8906	0	26	0	0	48.7101	0
ydiY	b1722	1805325	1806083	38.9103	116	685	5	48.1424	182.608	2.07596
pfkB	b1723	1806370	1807299	38.9165	8	5	97	2.70968	1.08782	32.8685
ydiZ	b1724	1807400	1807690	38.9387	0	0	0	0	0	0
yniA	b1725	1807796	1808656	38.9473	4	70	1044	1.46342	16.45	382.11
yniB	b1726	1808697	1809233	38.9782	0	1	32	0	0.376787	18.7787
yniC	b1727	1809380	1810048	38.9814	1	148	384	0.470853	44.7616	180.882
ydjM	b1728	1810211	1810801	38.9993	0	10	121	0	3.42359	64.5191
ydjN	b1729	1810934	1812325	39.0149	27	1855	1204	6.10993	269.634	272.57
ydjO	b1730	1812329	1813132	39.0622	0	0	23	0	0	9.01493
cedA	b1731	1813421	1813663	39.0737	0	0	1	0	0	1.29683
katE	b1732	1813867	1816128	39.078	15	1	4	2.08886	0.0894494	0.55726
chbG	b1733	1816386	1817135	39.1485	18	34	5911	7.56001	9.17249	2483.65
chbF	b1734	1817148	1818500	39.1779	913	6497	146	212.561	971.594	34.0052
chbR	b1735	1818605	1819447	39.1983	0	12	0	0	2.88021	0
chbA	b1736	1819455	1819805	39.206	0	84	1	0	48.4219	0.897808
chbC	b1737	1819856	1821214	39.2363	5	181	1266	1.15894	26.9481	293.565
chbB	b1738	1821299	1821619	39.2451	1	0	0	0.98131	0	0
osmE	b1739	1821918	1822256	39.2588	0	18	1	0	10.7434	0.929589
nadE	b1740	1822458	1823285	39.2631	0	3	0	0	0.733096	0
cho	b1741	1823515	1824402	39.2859	1	4	6	0.35473	0.911416	2.12926
ves	b1742	1824362	1824937	39.3165	26	589	9	14.2188	206.901	4.92392
spy	b1743	1825140	1825625	39.3314	1	10	6	0.648149	4.16326	3.8905
astE	b1744	1825955	1826923	39.3593	0	61	1	0	12.7373	0.325212
astB	b1745	1826916	1828259	39.3881	3	34	12	0.703126	5.11858	2.81367
astD	b1746	1828256	1829734	39.4199	6	886	4	1.27789	121.209	0.85228
astA	b1747	1829731	1830765	39.4421	1	13	3	0.304348	2.5414	0.913422
astC	b1748	1830762	1831982	39.4683	3	2	54	0.773957	0.331424	13.937
xthA	b1749	1832428	1833234	39.4779	3	629	3	1.17101	157.706	1.17149
ydjX	b1750	1833401	1834111	39.4989	4	9	861	1.77216	2.5612	381.614
ydjY	b1751	1834116	1834793	39.5143	30	9	37	13.9381	2.68586	17.1974
ydjZ	b1752	1834808	1835515	39.5292	1	20	258	0.444916	5.71566	114.836
ynjA	b1753	1835515	1836063	39.5444	5	80	122	2.86886	29.4841	70.029
ynjB	b1754	1836073	1837239	39.5565	7	786	121	1.88946	136.277	32.6742
ynjC	b1755	1837212	1838747	39.581	29	594	989	5.94728	78.2465	202.906
ynjD	b1756	1838747	1839400	39.6141	0	5	0	0	1.5469	0
ynjE	b1757	1839467	1840774	39.6296	18	563	5109	4.33487	87.0904	1230.89
ynjF	b1758	1840783	1841403	39.6713	0	2	141	0	0.651641	71.5514
nudG	b1759	1841490	1841897	39.6732	92	0	0	71.0296	0	0
ynjH	b1760	1841863	1842135	39.6871	9	1920	22	10.3846	1423.01	25.3951
gdhA	b1761	1842371	1843714	39.6921	2	578	14	0.468751	87.0159	3.28261
ynjI	b1762	1843831	1844871	39.746	2	439	404	0.605189	85.3264	122.299
topB	b1763	1844999	1846960	39.791	26	344	534	4.17432	35.4756	85.7695
selD	b1764	1846965	1848008	39.8136	9	201	7	2.71552	38.9552	2.11295
ydjA	b1765	1848125	1848676	39.828	1	428	325	0.570653	156.883	185.539
sppA	b1766	1848837	1850693	39.8314	9	796	611	1.52666	86.7303	103.686
ansA	b1767	1850860	1851876	39.875	4	688	3	1.23894	136.879	0.929589
pncA	b1768	1851887	1852528	39.8972	8	1391	262	3.92524	438.391	128.605
ydjE	b1769	1852621	1853979	39.9422	9	1643	17	2.0861	244.618	3.94203
ydjF	b1770	1854096	1854854	39.9611	1	4	2	0.415021	1.06632	0.830384
ydjG	b1771	1854991	1855971	39.9851	22	201	229	7.06423	41.4569	73.5626
ydjH	b1772	1855981	1856928	40.0058	7	48	86	2.32595	10.2448	28.5878
ydjI	b1773	1856933	1857769	40.0239	0	0	1	0	0	0.3765
ydjJ	b1774	1857790	1858833	40.0468	7	135	896	2.11207	26.1639	270.457
ydjK	b1775	1858850	1860229	40.0769	318	1853	33	72.5871	271.685	7.53573
ydjL	b1776	1860256	1861332	40.1006	1	4	242	0.29248	0.751474	70.8093
yeaC	b1777	1861702	1861974	40.1145	0	14	0	0	10.3761	0
msrB	b1778	1862016	1862429	40.1243	1	48	0	0.760871	23.4591	0
gapA	b1779	1862771	1863766	40.1316	0	0	0	0	0	0
yeaD	b1780	1863850	1864734	40.1549	0	51	0	0	11.66	0
yeaE	b1781	1864782	1865636	40.1934	263	121	2	96.8949	28.6345	0.737148
mipA	b1782	1865726	1866472	40.2114	3	79	52	1.26506	21.3982	21.9368
yeaG	b1783	1866908	1868842	40.2208	2	74	369	0.325582	7.73785	60.0947
yeaH	b1784	1868955	1870238	40.2649	3	47	91	0.735983	7.40632	22.334
yeaI	b1785	1870385	1871860	40.2957	4	10	12	0.85366	1.37083	2.56204
yeaJ	b1786	1872041	1873531	40.3314	13	225	32	2.74648	30.5334	6.76337
yeaK	b1787	1873574	1874077	40.3644	1	25	163	0.625001	10.0364	101.917
yoaI	b1788	1874078	1874182	40.3775	0	0	0	0	0	0
yeaL	b1789	1874352	1874798	40.3811	0	0	0	0	0	0
yeaM	b1790	1874755	1875576	40.4075	4	85	103	1.53285	20.9227	39.4872
yeaN	b1791	1875673	1876854	40.4096	75	0	31	19.9873	0	8.26485
yeaO	b1792	1876909	1877256	40.4362	0	13	29	0	7.55847	26.2609
yoaF	b1793	1877278	1877532	40.4497	3	47	100	3.70589	37.293	123.581
yeaP	b1794	1877715	1878740	40.4536	1	41	804	0.307018	8.08549	246.944
yoaK	b4676	1878773	1878871	40.4764	0	7	0	0	14.3065	0
yoaJ	b4675	1878874	1878948	40.4786	0	39	88	0	105.214	369.753
yeaQ	b1795	1879007	1879255	40.4868	9	2208	8	11.3856	1794.19	10.1247
yoaG	b1796	1879403	1879585	40.4939	0	0	0	0	0	0
yeaR	b1797	1879589	1879948	40.5017	0	2	0	0	1.12408	0
leuE	b1798	1880121	1880759	40.5192	0	146	28	0	46.2298	13.8085
dmlR	b1799	1880886	1881809	40.5418	1	848	36	0.34091	185.692	12.2778
dmlA	b1800	1881912	1882997	40.544	0	61	2	0	11.365	0.580351
yeaV	b1801	1883188	1884633	40.5715	10	3308	274	2.17843	462.879	59.7136
yeaW	b1802	1884665	1885789	40.6033	0	13	0	0	2.33809	0
yeaX	b1803	1885845	1886810	40.6287	0	184	3	0	38.5399	0.978667
rnd	b1804	1886864	1887991	40.675	1	28	316	0.279256	5.02249	88.2813
fadD	b1805	1888061	1889746	40.7128	5	360	1	0.934166	43.2031	0.18691
yeaY	b1806	1889951	1890532	40.7297	0	61	3	0	21.2069	1.62438
tsaB	b1807	1890572	1891267	40.7456	0	0	0	0	0	0
yoaA	b1808	1891325	1893235	40.788	944	9575	88	155.605	1013.79	14.5115
yoaB	b1809	1893367	1893711	40.7908	1	221	351	0.913045	129.611	320.611
yoaC	b1810	1894133	1894432	40.8073	5	141	184	5.25001	95.0972	193.28
yoaH	b1811	1894552	1894731	40.8202	1	187	2	1.75	210.203	3.50145
pabB	b1812	1894805	1896166	40.8218	0	0	1	0	0	0.231373
nudL	b1813	1896170	1896748	40.8512	0	5	0	0	1.74727	0
sdaA	b1814	1896932	1898296	40.8676	3	262	354	0.692309	38.8364	81.7262
yoaD	b1815	1898427	1900025	40.8998	7	913	1815	1.37899	115.529	357.7
yoaE	b1816	1900029	1901585	40.9678	24	4499	482	4.8555	584.652	97.5549
manX	b1817	1902048	1903019	40.9778	2	173	3	0.648149	36.0122	0.972625
manY	b1818	1903082	1903882	41.0001	5	884	5	1.9663	223.3	1.96711
manZ	b1819	1903895	1904746	41.0176	2	629	0	0.739438	149.376	0
yobD	b1820	1904801	1905259	41.0371	1	776	5	0.686276	342.073	3.4328
mntP	b1821	1905688	1906254	41.0562	0	41	0	0	14.6309	0
rlmA	b1822	1906251	1907060	41.0858	0	5	0	0	1.24898	0
cspC	b1823	1907226	1907435	41.0939	16	150	3	24	144.525	4.50187
yobF	b1824	1907448	1907591	41.0972	0	50	0	0	70.255	0
yebO	b1825	1908261	1908548	41.1179	0	1	0	0	0.70255	0
mgrB	b1826	1908623	1908766	41.1226	0	0	0	0	0	0
yobH	b4536	1908925	1909164	41.126	0	13	0	0	10.9598	0
kdgR	b1827	1909308	1910099	41.1513	0	0	0	0	0	0
yebQ	b1828	1910276	1911649	41.1551	2	1073	12	0.458516	158.009	2.75223
htpX	b1829	1911695	1912576	41.2046	190	27	113	67.8573	6.19391	40.3739
prc	b1830	1912768	1914816	41.2529	0	0	1	0	0	0.153797
proQ	b1831	1914836	1915534	41.2684	0	0	0	0	0	0
msrC	b1832	1915631	1916128	41.2812	0	0	1	0	0	0.632792
yebS	b1833	1916258	1917541	41.284	0	352	4	0	55.4686	0.981715
yebT	b1834	1917510	1920143	41.3109	322	598	468	38.508	45.9362	55.9913
rsmF	b1835	1920223	1921662	41.3694	3	2	0	0.656251	0.28102	0
yebV	b1836	1921780	1922016	41.4029	0	0	1	0	0	1.32967
yebW	b1837	1922121	1922312	41.4103	0	3	130	0	3.16148	213.37
pphA	b1838	1922313	1922969	41.4285	3	343	6	1.43836	105.633	2.87791
ryeA	b4432	1923066	1923314	41.4306	0	1	0	0	0.812588	0
sdsR	b4433	1923164	1923284	41.4353	0	0	0	0	0	0
yebY	b1839	1923365	1923706	41.4444	0	0	0	0	0	0
yebZ	b1840	1923719	1924591	41.4635	1	71	0	0.360825	16.4556	0
yobA	b1841	1924595	1924969	41.4716	0	0	0	0	0	0
holE	b1842	1925108	1925338	41.4746	0	0	0	0	0	0
yobB	b1843	1925440	1926096	41.4818	0	13	4	0	4.00357	1.9186
exoX	b1844	1926120	1926782	41.4964	2	138	1	0.950228	42.1149	0.47531
ptrB	b1845	1926779	1928839	41.555	302	553	4	46.1573	54.2896	0.611607
yebE	b1846	1929048	1929707	41.5737	0	0	0	0	0	0
yebF	b1847	1930034	1930390	41.5884	0	0	0	0	0	0
yebG	b1848	1930457	1930747	41.5961	1	0	2	1.08248	0	2.16585
purT	b1849	1930881	1932059	41.599	25	3665	3486	6.6794	628.97	931.76
eda	b1850	1932115	1932756	41.6394	0	0	0	0	0	0
edd	b1851	1932793	1934604	41.6792	24	22	846	4.17219	2.4566	147.131
zwf	b1852	1934839	1936314	41.7161	0	2	0	0	0.274166	0
yebK	b1853	1936652	1937521	41.7233	250	7	1672	90.5174	1.62798	605.63
pykA	b1854	1937649	1939091	41.7448	24	3122	1355	5.2391	437.76	295.913
lpxM	b1855	1939222	1940193	41.7996	1	92	6	0.324075	19.151	1.94525
mepM	b1856	1940313	1941635	41.8307	1109	799	23	264.048	122.196	5.47846
znuA	b1857	1941651	1942583	41.8511	0	0	0	0	0	0
znuC	b1858	1942662	1943417	41.8528	7	0	0	2.91667	0	0
znuB	b1859	1943414	1944199	41.869	1	2	0	0.400764	0.514846	0
ruvB	b1860	1944346	1945356	41.9109	0	0	0	0	0	0
ruvA	b1861	1945365	1945976	41.9242	0	1	0	0	0.330612	0
yobI	b4677	1946115	1946180	41.9286	0	0	0	0	0	0
yebB	b1862	1946251	1946853	41.9301	0	1	0	0	0.335546	0
ruvC	b1863	1946855	1947376	41.9544	0	0	0	0	0	0
yebC	b1864	1947411	1948151	41.9711	2	168	1	0.850204	45.8734	0.425278
nudB	b1865	1948180	1948632	41.9814	0	0	0	0	0	0
aspS	b1866	1948750	1950522	42.0222	0	0	0	0	0	0
yecD	b1867	1950832	1951398	42.0288	0	6	6	0	2.14111	3.33472
yecE	b1868	1951395	1952213	42.041	0	23	63	0	5.68216	24.2408
yecN	b1869	1952266	1952661	42.0597	0	0	0	0	0	0
cmoA	b1870	1952702	1953445	42.0691	0	27	252	0	7.34278	106.738
cmoB	b1871	1953442	1954413	42.0851	0	0	0	0	0	0
torZ	b1872	1954578	1957007	42.1619	45	6586	739	5.83334	548.385	95.836
torY	b1873	1957032	1958132	42.1861	115	4895	27	32.902	899.57	7.728
cutC	b1874	1958520	1959266	42.2105	2	3	157	0.843375	0.812588	66.2323
yecM	b1875	1959280	1959846	42.223	2	48	0	1.11111	17.1288	0
argS	b1876	1960062	1961795	42.2277	1	6	4	0.181661	0.700119	0.726945
yecT	b1877	1961972	1962460	42.2688	0	70	4	0	28.964	2.57776
flhE	b1878	1962580	1962972	42.2904	0	142	0	0	73.1081	0
flhA	b1879	1962972	1965050	42.3351	17	4310	1513	2.57576	419.462	229.338
flhB	b1880	1965043	1966191	42.3597	15	3002	549	4.11228	528.641	150.572
cheZ	b1881	1966393	1967037	42.378	2	132	1	0.976746	41.408	0.488575
cheY	b1882	1967048	1967437	42.3866	0	0	0	0	0	0
cheB	b1883	1967452	1968501	42.4095	55	66	725	16.5	12.7182	217.59
cheR	b1884	1968504	1969364	42.4281	5516	288	26	2018.05	67.6798	9.51614
tap	b1885	1969383	1970984	42.463	1	433	31	0.19663	54.6884	6.09803
tar	b1886	1971030	1972691	42.4998	17	3875	26	3.22203	471.748	4.92984
cheW	b1887	1972836	1973339	42.5137	2	325	1	1.25	130.474	0.625259
cheA	b1888	1973360	1975324	42.5565	13	875	1075	2.08397	90.098	172.4
motB	b1889	1975329	1976255	42.5765	2	51	851	0.679613	11.1317	289.295
motA	b1890	1976252	1977139	42.5956	2	16	0	0.709461	3.64567	0
flhC	b1891	1977266	1977844	42.6108	275	0	60	149.612	0	32.656
flhD	b1892	1977847	1978197	42.6184	0	0	0	0	0	0
insB1	b1893	1978518	1979021	42.6361	0	0	0	0	0	0
insA	b1894	1978940	1979215	42.6403	0	0	0	0	0	0
uspC	b1895	1979753	1980181	42.6519	0	1	0	0	0.471642	0
otsA	b1896	1980188	1981612	42.692	4	757	203	0.884212	107.486	44.8923
otsB	b1897	1981587	1982387	42.7087	6	0	60	2.35956	0	23.6053
araH	b4460	1982554	1983540	42.7335	5	235	986	1.59575	48.1749	314.811
araG	b1900	1983555	1985069	42.7664	0	1	16	0	0.133554	3.32811
araF	b1901	1985139	1986128	42.7892	0	18	2	0	3.67881	0.636628
ftnB	b1902	1986925	1987428	42.8064	2	2	1	1.25	0.802914	0.625259
yecJ	b4537	1987507	1987758	42.8244	0	0	0	0	0	0
azuC	b4663	1987873	1987959	42.8287	0	0	0	0	0	0
yecR	b1904	1988222	1988545	42.8344	2	477	3	1.94445	297.881	2.91788
ftnA	b1905	1988716	1989213	42.845	33	5755	386	20.8735	2338.22	244.258
yecH	b1906	1989251	1989490	42.8617	0	0	0	0	0	0
tyrP	b1907	1989681	1990892	42.8658	6	91	10	1.55941	15.1918	2.60009
yecA	b1908	1990954	1991619	42.9075	0	238	3	0	72.3057	1.41951
leuZ	b1909	1991815	1991901	42.9136	0	0	0	0	0	0
cysT	b1910	1991914	1991987	42.9155	0	0	0	0	0	0
glyW	b1911	1992042	1992117	42.9183	0	0	0	0	0	0
pgsA	b1912	1992269	1992817	42.9334	0	0	0	0	0	0
uvrC	b1913	1992874	1994706	42.9741	5	1153	176	0.859249	127.273	30.258
uvrY	b1914	1994703	1995359	42.9881	8	97	239	3.83562	29.8728	114.637
yecF	b1915	1995818	1996042	42.998	2	0	0	2.80001	0	0
sdiA	b1916	1996110	1996832	43.0199	16	204	43	6.97097	57.0902	18.7422
yecC	b1917	1997062	1997814	43.041	77	4668	698	32.2112	1254.31	292.113
yecS	b1918	1997811	1998479	43.0553	9	0	13	4.23768	0	6.12362
dcyD	b1919	1998494	1999480	43.0769	0	664	13	0	136.12	4.15066
fliY	b1920	1999585	2000385	43.0964	0	20	4	0	5.05205	1.57369
fliZ	b1921	2000473	2001024	43.1102	6	60	0	3.42392	21.9929	0
fliA	b1922	2001070	2001789	43.1266	0	1	1	0	0.28102	0.437681
fliC	b1923	2002110	2003606	43.1658	3	205	875	0.631264	27.7078	184.195
fliD	b1924	2003872	2005278	43.1715	19	1754	16	4.25374	252.235	3.58358
fliS	b1925	2005303	2005713	43.2024	8	0	0	6.1314	0	0
fliT	b1926	2005713	2006078	43.2112	0	0	0	0	0	0
amyA	b1927	2006156	2007643	43.2207	3971	3198	4578	840.637	434.856	969.535
yedD	b1928	2007677	2008090	43.2624	5	1650	277	3.80436	806.405	210.848
yedE	b1929	2008277	2009482	43.2664	45	8839	1725	11.7538	1482.95	450.747
yedF	b1930	2009479	2009712	43.2923	8	4	103	10.7693	3.45871	138.711
yedK	b1931	2009821	2010489	43.2997	0	5	0	0	1.51222	0
yedL	b1932	2010600	2011079	43.3165	9	693	1939	5.90626	292.12	1273
yedN	b4495	2011223	2012351	43.3542	0	0	1	0	0	0.279124
intG	b1936	2012502	2012663	43.3575	0	1	4	0	1.24898	7.781
fliE	b1937	2012700	2013014	43.3685	1	24	65	1	15.416	65.027
fliF	b1938	2013229	2014887	43.3731	4	510	5	0.759495	62.2005	0.949761
fliG	b1939	2014880	2015875	43.4087	1	33	128	0.316266	6.70385	40.4987
fliH	b1940	2015868	2016554	43.43	0	311	0	0	91.5954	0
fliI	b1941	2016554	2017927	43.4447	22	1292	579	5.04368	190.259	132.795
fliJ	b1942	2017946	2018389	43.4747	1	111	2	0.709461	50.5836	1.41951
fliK	b1943	2018386	2019513	43.4842	2	98	151	0.558512	17.5787	42.185
fliL	b1944	2019618	2020082	43.5108	0	36	0	0	15.6646	0
fliM	b1945	2020087	2021091	43.5209	0	20	2	0	4.02656	0.627126
fliN	b1946	2021088	2021501	43.5424	0	0	0	0	0	0
fliO	b1947	2021504	2021869	43.5514	0	0	0	0	0	0
fliP	b1948	2021869	2022606	43.5593	4384	116	186	1871.22	31.8032	79.4232
fliQ	b1949	2022616	2022885	43.5753	10	1976	1021	11.6667	1480.79	1191.66
fliR	b1950	2022893	2023678	43.5813	2	92	199	0.801528	23.6829	79.785
[truncated: 2,500 more rows]
